# Supplementary material for: Identification of phenothiazine derivatives as UHM-binding inhibitors of early spliceosome assembly
Source: Nat Commun. 2020 Nov 6;11:5621. doi: 10.1038/s41467-020-19514-1 (PMC7648758; doi:10.1038/s41467-020-19514-1)
Supplement: Supplementary file 4 — Source Data [file 41467_2020_19514_MOESM4_ESM.xlsx]

## Sheet: Figure 1c
﻿Log concentration (uM)	Polarization (mP)	standard deviation
﻿2.09254520760561	62.6667	1.52753
1.79152	62	2
1.49049	58.6667	1.1547
1.18946	59	0
0.888425	57.6667	1.52753
0.587395	55	1
0.286365	53	1
-0.0146648	51	1
-0.315695	46.6667	0.57735
-0.616725	41.6667	1.52753
-0.917755	37.3333	1.52753
-1.21878	33.6667	1.1547
-1.51981	29.6667	2.51661
-1.82084	27.6667	2.08167
-3	24.6667	2.3094

## Sheet: Figure 1d
Sr. No.	Plate-P1	PlateP1-3SD	PlateP1+3SD
1	68	54.5	75.6
2	60	54.5	75.6
3	61	54.5	75.6
4	62	54.5	75.6
5	66	54.5	75.6
6	66	54.5	75.6
7	67	54.5	75.6
8	65	54.5	75.6
9	67	54.5	75.6
10	65	54.5	75.6
11	66	54.5	75.6
12	63	54.5	75.6
13	63	54.5	75.6
14	65	54.5	75.6
15	64	54.5	75.6
16	65	54.5	75.6
17	66	54.5	75.6
18	65	54.5	75.6
19	62	54.5	75.6
20	63	54.5	75.6
21	61	54.5	75.6
22	61	54.5	75.6
23	70	54.5	75.6
24	65	54.5	75.6
25	66	54.5	75.6
26	65	54.5	75.6
27	68	54.5	75.6
28	69	54.5	75.6
29	70	54.5	75.6
30	68	54.5	75.6
31	70	54.5	75.6
32	68	54.5	75.6
33	68	54.5	75.6
34	67	54.5	75.6
35	66	54.5	75.6
36	66	54.5	75.6
37	67	54.5	75.6
38	67	54.5	75.6
39	67	54.5	75.6
40	66	54.5	75.6
41	65	54.5	75.6
42	66	54.5	75.6
43	60	54.5	75.6
44	62	54.5	75.6
45	69	54.5	75.6
46	64	54.5	75.6
47	64	54.5	75.6
48	63	54.5	75.6
49	63	54.5	75.6
50	64	54.5	75.6
51	64	54.5	75.6
52	66	54.5	75.6
53	66	54.5	75.6
54	65	54.5	75.6
55	63	54.5	75.6
56	64	54.5	75.6
57	65	54.5	75.6
58	63	54.5	75.6
59	65	54.5	75.6
60	63	54.5	75.6
61	64	54.5	75.6
62	64	54.5	75.6
63	61	54.5	75.6
64	61	54.5	75.6
65	61	54.5	75.6
66	62	54.5	75.6
67	69	54.5	75.6
68	65	54.5	75.6
69	67	54.5	75.6
70	64	54.5	75.6
71	66	54.5	75.6
72	67	54.5	75.6
73	67	54.5	75.6
74	67	54.5	75.6
75	66	54.5	75.6
76	67	54.5	75.6
77	66	54.5	75.6
78	67	54.5	75.6
79	66	54.5	75.6
80	67	54.5	75.6
81	66	54.5	75.6
82	65	54.5	75.6
83	66	54.5	75.6
84	65	54.5	75.6
85	64	54.5	75.6
86	64	54.5	75.6
87	64	54.5	75.6
88	61	54.5	75.6
89	68	54.5	75.6
90	61	54.5	75.6
91	61	54.5	75.6
92	58	54.5	75.6
93	62	54.5	75.6
94	66	54.5	75.6
95	65	54.5	75.6
96	64	54.5	75.6
97	63	54.5	75.6
98	64	54.5	75.6
99	64	54.5	75.6
100	63	54.5	75.6
101	64	54.5	75.6
102	64	54.5	75.6
103	64	54.5	75.6
104	64	54.5	75.6
105	62	54.5	75.6
106	66	54.5	75.6
107	64	54.5	75.6
108	61	54.5	75.6
109	62	54.5	75.6
110	61	54.5	75.6
111	69	54.5	75.6
112	64	54.5	75.6
113	64	54.5	75.6
114	64	54.5	75.6
115	66	54.5	75.6
116	67	54.5	75.6
117	65	54.5	75.6
118	64	54.5	75.6
119	67	54.5	75.6
120	65	54.5	75.6
121	64	54.5	75.6
122	65	54.5	75.6
123	67	54.5	75.6
124	65	54.5	75.6
125	66	54.5	75.6
126	66	54.5	75.6
127	67	54.5	75.6
128	65	54.5	75.6
129	63	54.5	75.6
130	63	54.5	75.6
131	63	54.5	75.6
132	63	54.5	75.6
133	69	54.5	75.6
134	63	54.5	75.6
135	63	54.5	75.6
136	64	54.5	75.6
137	65	54.5	75.6
138	66	54.5	75.6
139	64	54.5	75.6
140	66	54.5	75.6
141	68	54.5	75.6
142	66	54.5	75.6
143	65	54.5	75.6
144	64	54.5	75.6
145	65	54.5	75.6
146	66	54.5	75.6
147	69	54.5	75.6
148	66	54.5	75.6
149	66	54.5	75.6
150	64	54.5	75.6
151	64	54.5	75.6
152	61	54.5	75.6
153	63	54.5	75.6
154	63	54.5	75.6
155	67	54.5	75.6
156	64	54.5	75.6
157	65	54.5	75.6
158	63	54.5	75.6
159	68	54.5	75.6
160	67	54.5	75.6
161	68	54.5	75.6
162	67	54.5	75.6
163	68	54.5	75.6
164	67	54.5	75.6
165	67	54.5	75.6
166	66	54.5	75.6
167	67	54.5	75.6
168	66	54.5	75.6
169	65	54.5	75.6
170	67	54.5	75.6
171	67	54.5	75.6
172	64	54.5	75.6
173	66	54.5	75.6
174	66	54.5	75.6
175	63	54.5	75.6
176	62	54.5	75.6
177	68	54.5	75.6
178	62	54.5	75.6
179	60	54.5	75.6
180	62	54.5	75.6
181	64	54.5	75.6
182	64	54.5	75.6
183	65	54.5	75.6
184	65	54.5	75.6
185	66	54.5	75.6
186	66	54.5	75.6
187	64	54.5	75.6
188	64	54.5	75.6
189	64	54.5	75.6
190	64	54.5	75.6
191	61	54.5	75.6
192	64	54.5	75.6
193	65	54.5	75.6
194	63	54.5	75.6
195	62	54.5	75.6
196	63	54.5	75.6
197	58	54.5	75.6
198	57	54.5	75.6
199	68	54.5	75.6
200	66	54.5	75.6
201	65	54.5	75.6
202	64	54.5	75.6
203	67	54.5	75.6
204	67	54.5	75.6
205	68	54.5	75.6
206	67	54.5	75.6
207	68	54.5	75.6
208	65	54.5	75.6
209	66	54.5	75.6
210	65	54.5	75.6
211	68	54.5	75.6
212	65	54.5	75.6
213	64	54.5	75.6
214	67	54.5	75.6
215	67	54.5	75.6
216	67	54.5	75.6
217	65	54.5	75.6
218	66	54.5	75.6
219	62	54.5	75.6
220	60	54.5	75.6
221	69	54.5	75.6
222	62	54.5	75.6
223	61	54.5	75.6
224	64	54.5	75.6
225	66	54.5	75.6
226	64	54.5	75.6
227	65	54.5	75.6
228	64	54.5	75.6
229	64	54.5	75.6
230	67	54.5	75.6
231	64	54.5	75.6
232	64	54.5	75.6
233	65	54.5	75.6
234	63	54.5	75.6
235	62	54.5	75.6
236	66	54.5	75.6
237	62	54.5	75.6
238	62	54.5	75.6
239	61	54.5	75.6
240	62	54.5	75.6
241	60	54.5	75.6
242	61	54.5	75.6
243	72	54.5	75.6
244	66	54.5	75.6
245	68	54.5	75.6
246	67	54.5	75.6
247	70	54.5	75.6
248	70	54.5	75.6
249	70	54.5	75.6
250	69	54.5	75.6
251	70	54.5	75.6
252	69	54.5	75.6
253	68	54.5	75.6
254	69	54.5	75.6
255	68	54.5	75.6
256	67	54.5	75.6
257	34	54.5	75.6
258	65	54.5	75.6
259	69	54.5	75.6
260	68	54.5	75.6
261	66	54.5	75.6
262	66	54.5	75.6
263	62	54.5	75.6
264	63	54.5	75.6
265	71	54.5	75.6
266	64	54.5	75.6
267	65	54.5	75.6
268	65	54.5	75.6
269	69	54.5	75.6
270	69	54.5	75.6
271	67	54.5	75.6
272	67	54.5	75.6
273	69	54.5	75.6
274	68	54.5	75.6
275	68	54.5	75.6
276	67	54.5	75.6
277	66	54.5	75.6
278	66	54.5	75.6
279	65	54.5	75.6
280	66	54.5	75.6
281	68	54.5	75.6
282	66	54.5	75.6
283	63	54.5	75.6
284	63	54.5	75.6
285	61	54.5	75.6
286	62	54.5	75.6
287	71	54.5	75.6
288	69	54.5	75.6
289	68	54.5	75.6
290	68	54.5	75.6
291	71	54.5	75.6
292	70	54.5	75.6
293	70	54.5	75.6
294	70	54.5	75.6
295	72	54.5	75.6
296	69	54.5	75.6
297	70	54.5	75.6
298	70	54.5	75.6
299	69	54.5	75.6
300	65	54.5	75.6
301	68	54.5	75.6
302	69	54.5	75.6
303	71	54.5	75.6
304	70	54.5	75.6
305	67	54.5	75.6
306	69	54.5	75.6
307	66	54.5	75.6
308	64	54.5	75.6
309	70	54.5	75.6
310	61	54.5	75.6
311	61	54.5	75.6
312	64	54.5	75.6
313	64	54.5	75.6
314	64	54.5	75.6
315	64	54.5	75.6
316	64	54.5	75.6
317	64	54.5	75.6
318	64	54.5	75.6
319	62	54.5	75.6
320	64	54.5	75.6
321	65	54.5	75.6
322	62	54.5	75.6
323	64	54.5	75.6
324	63	54.5	75.6
325	63	54.5	75.6
326	64	54.5	75.6
327	63	54.5	75.6
328	61	54.5	75.6
329	60	54.5	75.6
330	60	54.5	75.6
331	69	54.5	75.6
332	62	54.5	75.6
333	65	54.5	75.6
334	65	54.5	75.6
335	65	54.5	75.6
336	64	54.5	75.6
337	65	54.5	75.6
338	66	54.5	75.6
339	65	54.5	75.6
340	64	54.5	75.6
341	64	54.5	75.6
342	64	54.5	75.6
343	65	54.5	75.6
344	62	54.5	75.6
345	61	54.5	75.6
346	63	54.5	75.6
347	64	54.5	75.6
348	62	54.5	75.6
349	63	54.5	75.6
350	63	54.5	75.6
351	63	54.5	75.6
352	60	54.5	75.6
353	71.6524	54.5	75.6
354	64.6524	54.5	75.6
355	62.6524	54.5	75.6
356	65.6524	54.5	75.6
357	68.6524	54.5	75.6
358	66.6524	54.5	75.6
359	67.6524	54.5	75.6
360	63.6524	54.5	75.6
361	67.6524	54.5	75.6
362	68.6524	54.5	75.6
363	66.6524	54.5	75.6
364	65.6524	54.5	75.6
365	65.6524	54.5	75.6
366	65.6524	54.5	75.6
367	63.6524	54.5	75.6
368	66.6524	54.5	75.6
369	66.6524	54.5	75.6
370	66.6524	54.5	75.6
371	63.6524	54.5	75.6
372	65.6524	54.5	75.6
373	61.6524	54.5	75.6
374	65.6524	54.5	75.6
375	71.6524	54.5	75.6
376	63.6524	54.5	75.6
377	62.6524	54.5	75.6
378	63.6524	54.5	75.6
379	67.6524	54.5	75.6
380	67.6524	54.5	75.6
381	65.6524	54.5	75.6
382	67.6524	54.5	75.6
383	68.6524	54.5	75.6
384	65.6524	54.5	75.6
385	65.6524	54.5	75.6
386	63.6524	54.5	75.6
387	65.6524	54.5	75.6
388	65.6524	54.5	75.6
389	66.6524	54.5	75.6
390	65.6524	54.5	75.6
391	65.6524	54.5	75.6
392	65.6524	54.5	75.6
393	64.6524	54.5	75.6
394	64.6524	54.5	75.6
395	61.6524	54.5	75.6
396	63.6524	54.5	75.6
397	68.6524	54.5	75.6
398	64.6524	54.5	75.6
399	65.6524	54.5	75.6
400	63.6524	54.5	75.6
401	66.6524	54.5	75.6
402	65.6524	54.5	75.6
403	63.6524	54.5	75.6
404	67.6524	54.5	75.6
405	66.6524	54.5	75.6
406	66.6524	54.5	75.6
407	65.6524	54.5	75.6
408	65.6524	54.5	75.6
409	67.6524	54.5	75.6
410	65.6524	54.5	75.6
411	65.6524	54.5	75.6
412	66.6524	54.5	75.6
413	64.6524	54.5	75.6
414	65.6524	54.5	75.6
415	64.6524	54.5	75.6
416	64.6524	54.5	75.6
417	64.6524	54.5	75.6
418	62.6524	54.5	75.6
419	69.6524	54.5	75.6
420	64.6524	54.5	75.6
421	62.6524	54.5	75.6
422	60.6524	54.5	75.6
423	63.6524	54.5	75.6
424	66.6524	54.5	75.6
425	65.6524	54.5	75.6
426	66.6524	54.5	75.6
427	66.6524	54.5	75.6
428	66.6524	54.5	75.6
429	65.6524	54.5	75.6
430	64.6524	54.5	75.6
431	64.6524	54.5	75.6
432	65.6524	54.5	75.6
433	65.6524	54.5	75.6
434	65.6524	54.5	75.6
435	65.6524	54.5	75.6
436	64.6524	54.5	75.6
437	63.6524	54.5	75.6
438	64.6524	54.5	75.6
439	61.6524	54.5	75.6
440	63.6524	54.5	75.6
441	66.6524	54.5	75.6
442	60.6524	54.5	75.6
443	60.6524	54.5	75.6
444	60.6524	54.5	75.6
445	62.6524	54.5	75.6
446	64.6524	54.5	75.6
447	64.6524	54.5	75.6
448	64.6524	54.5	75.6
449	64.6524	54.5	75.6
450	64.6524	54.5	75.6
451	63.6524	54.5	75.6
452	62.6524	54.5	75.6
453	62.6524	54.5	75.6
454	62.6524	54.5	75.6
455	62.6524	54.5	75.6
456	63.6524	54.5	75.6
457	64.6524	54.5	75.6
458	63.6524	54.5	75.6
459	63.6524	54.5	75.6
460	60.6524	54.5	75.6
461	61.6524	54.5	75.6
462	60.6524	54.5	75.6
463	68.6524	54.5	75.6
464	61.6524	54.5	75.6
465	62.6524	54.5	75.6
466	62.6524	54.5	75.6
467	64.6524	54.5	75.6
468	62.6524	54.5	75.6
469	63.6524	54.5	75.6
470	64.6524	54.5	75.6
471	65.6524	54.5	75.6
472	63.6524	54.5	75.6
473	62.6524	54.5	75.6
474	63.6524	54.5	75.6
475	63.6524	54.5	75.6
476	63.6524	54.5	75.6
477	62.6524	54.5	75.6
478	63.6524	54.5	75.6
479	63.6524	54.5	75.6
480	63.6524	54.5	75.6
481	62.6524	54.5	75.6
482	60.6524	54.5	75.6
483	61.6524	54.5	75.6
484	59.6524	54.5	75.6
485	69.6524	54.5	75.6
486	64.6524	54.5	75.6
487	62.6524	54.5	75.6
488	62.6524	54.5	75.6
489	64.6524	54.5	75.6
490	67.6524	54.5	75.6
491	65.6524	54.5	75.6
492	66.6524	54.5	75.6
493	67.6524	54.5	75.6
494	65.6524	54.5	75.6
495	64.6524	54.5	75.6
496	65.6524	54.5	75.6
497	63.6524	54.5	75.6
498	65.6524	54.5	75.6
499	62.6524	54.5	75.6
500	64.6524	54.5	75.6
501	64.6524	54.5	75.6
502	64.6524	54.5	75.6
503	64.6524	54.5	75.6
504	62.6524	54.5	75.6
505	62.6524	54.5	75.6
506	62.6524	54.5	75.6
507	68.6524	54.5	75.6
508	61.6524	54.5	75.6
509	62.6524	54.5	75.6
510	61.6524	54.5	75.6
511	64.6524	54.5	75.6
512	63.6524	54.5	75.6
513	66.6524	54.5	75.6
514	65.6524	54.5	75.6
515	65.6524	54.5	75.6
516	64.6524	54.5	75.6
517	62.6524	54.5	75.6
518	64.6524	54.5	75.6
519	63.6524	54.5	75.6
520	63.6524	54.5	75.6
521	62.6524	54.5	75.6
522	63.6524	54.5	75.6
523	63.6524	54.5	75.6
524	63.6524	54.5	75.6
525	63.6524	54.5	75.6
526	63.6524	54.5	75.6
527	61.6524	54.5	75.6
528	61.6524	54.5	75.6
529	69.6524	54.5	75.6
530	62.6524	54.5	75.6
531	63.6524	54.5	75.6
532	62.6524	54.5	75.6
533	66.6524	54.5	75.6
534	64.6524	54.5	75.6
535	66.6524	54.5	75.6
536	64.6524	54.5	75.6
537	66.6524	54.5	75.6
538	65.6524	54.5	75.6
539	63.6524	54.5	75.6
540	64.6524	54.5	75.6
541	63.6524	54.5	75.6
542	62.6524	54.5	75.6
543	60.6524	54.5	75.6
544	64.6524	54.5	75.6
545	63.6524	54.5	75.6
546	63.6524	54.5	75.6
547	60.6524	54.5	75.6
548	62.6524	54.5	75.6
549	61.6524	54.5	75.6
550	61.6524	54.5	75.6
551	67.6524	54.5	75.6
552	64.6524	54.5	75.6
553	62.6524	54.5	75.6
554	63.6524	54.5	75.6
555	65.6524	54.5	75.6
556	65.6524	54.5	75.6
557	66.6524	54.5	75.6
558	67.6524	54.5	75.6
559	67.6524	54.5	75.6
560	66.6524	54.5	75.6
561	65.6524	54.5	75.6
562	65.6524	54.5	75.6
563	63.6524	54.5	75.6
564	64.6524	54.5	75.6
565	63.6524	54.5	75.6
566	65.6524	54.5	75.6
567	66.6524	54.5	75.6
568	65.6524	54.5	75.6
569	62.6524	54.5	75.6
570	63.6524	54.5	75.6
571	61.6524	54.5	75.6
572	62.6524	54.5	75.6
573	68.6524	54.5	75.6
574	64.6524	54.5	75.6
575	62.6524	54.5	75.6
576	65.6524	54.5	75.6
577	68.6524	54.5	75.6
578	67.6524	54.5	75.6
579	68.6524	54.5	75.6
580	68.6524	54.5	75.6
581	68.6524	54.5	75.6
582	67.6524	54.5	75.6
583	66.6524	54.5	75.6
584	66.6524	54.5	75.6
585	66.6524	54.5	75.6
586	67.6524	54.5	75.6
587	64.6524	54.5	75.6
588	67.6524	54.5	75.6
589	67.6524	54.5	75.6
590	68.6524	54.5	75.6
591	64.6524	54.5	75.6
592	63.6524	54.5	75.6
593	64.6524	54.5	75.6
594	64.6524	54.5	75.6
595	69.6524	54.5	75.6
596	65.6524	54.5	75.6
597	63.6524	54.5	75.6
598	64.6524	54.5	75.6
599	67.6524	54.5	75.6
600	66.6524	54.5	75.6
601	67.6524	54.5	75.6
602	64.6524	54.5	75.6
603	66.6524	54.5	75.6
604	66.6524	54.5	75.6
605	65.6524	54.5	75.6
606	65.6524	54.5	75.6
607	61.6524	54.5	75.6
608	65.6524	54.5	75.6
609	63.6524	54.5	75.6
610	66.6524	54.5	75.6
611	67.6524	54.5	75.6
612	66.6524	54.5	75.6
613	63.6524	54.5	75.6
614	64.6524	54.5	75.6
615	63.6524	54.5	75.6
616	64.6524	54.5	75.6
617	69.6524	54.5	75.6
618	64.6524	54.5	75.6
619	63.6524	54.5	75.6
620	63.6524	54.5	75.6
621	67.6524	54.5	75.6
622	66.6524	54.5	75.6
623	66.6524	54.5	75.6
624	65.6524	54.5	75.6
625	67.6524	54.5	75.6
626	66.6524	54.5	75.6
627	65.6524	54.5	75.6
628	69.6524	54.5	75.6
629	64.6524	54.5	75.6
630	65.6524	54.5	75.6
631	64.6524	54.5	75.6
632	65.6524	54.5	75.6
633	67.6524	54.5	75.6
634	65.6524	54.5	75.6
635	63.6524	54.5	75.6
636	62.6524	54.5	75.6
637	62.6524	54.5	75.6
638	62.6524	54.5	75.6
639	68.6524	54.5	75.6
640	65.6524	54.5	75.6
641	65	54.5	75.6
642	65.6524	54.5	75.6
643	66.6524	54.5	75.6
644	66.6524	54.5	75.6
645	67.6524	54.5	75.6
646	67.6524	54.5	75.6
647	67.6524	54.5	75.6
648	66.6524	54.5	75.6
649	65.6524	54.5	75.6
650	65.6524	54.5	75.6
651	67.6524	54.5	75.6
652	65.6524	54.5	75.6
653	66.6524	54.5	75.6
654	65.6524	54.5	75.6
655	68.6524	54.5	75.6
656	66.6524	54.5	75.6
657	65.6524	54.5	75.6
658	64.6524	54.5	75.6
659	63.6524	54.5	75.6
660	64.6524	54.5	75.6
661	68.6524	54.5	75.6
662	64.6524	54.5	75.6
663	65.6524	54.5	75.6
664	65.6524	54.5	75.6
665	67.6524	54.5	75.6
666	66.6524	54.5	75.6
667	67.6524	54.5	75.6
668	62.6524	54.5	75.6
669	69.6524	54.5	75.6
670	67.6524	54.5	75.6
671	65.6524	54.5	75.6
672	66.6524	54.5	75.6
673	66.6524	54.5	75.6
674	64.6524	54.5	75.6
675	66.6524	54.5	75.6
676	65.6524	54.5	75.6
677	66.6524	54.5	75.6
678	66.6524	54.5	75.6
679	65.6524	54.5	75.6
680	64.6524	54.5	75.6
681	63.6524	54.5	75.6
682	64.6524	54.5	75.6
683	66.6524	54.5	75.6
684	61.6524	54.5	75.6
685	61.6524	54.5	75.6
686	64.6524	54.5	75.6
687	64.6524	54.5	75.6
688	64.6524	54.5	75.6
689	63.6524	54.5	75.6
690	64.6524	54.5	75.6
691	64.6524	54.5	75.6
692	66.6524	54.5	75.6
693	63.6524	54.5	75.6
694	63.6524	54.5	75.6
695	63.6524	54.5	75.6
696	62.6524	54.5	75.6
697	63.6524	54.5	75.6
698	63.6524	54.5	75.6
699	63.6524	54.5	75.6
700	62.6524	54.5	75.6
701	63.6524	54.5	75.6
702	64.6524	54.5	75.6
703	64.6524	54.5	75.6
704	63.6524	54.5	75.6
705	69.0799	54.5	75.6
706	63.0799	54.5	75.6
707	64.0799	54.5	75.6
708	64.0799	54.5	75.6
709	68.0799	54.5	75.6
710	67.0799	54.5	75.6
711	67.0799	54.5	75.6
712	65.0799	54.5	75.6
713	68.0799	54.5	75.6
714	68.0799	54.5	75.6
715	66.0799	54.5	75.6
716	66.0799	54.5	75.6
717	65.0799	54.5	75.6
718	66.0799	54.5	75.6
719	64.0799	54.5	75.6
720	67.0799	54.5	75.6
721	66.0799	54.5	75.6
722	67.0799	54.5	75.6
723	66.0799	54.5	75.6
724	65.0799	54.5	75.6
725	66.0799	54.5	75.6
726	65.0799	54.5	75.6
727	71.0799	54.5	75.6
728	65.0799	54.5	75.6
729	65.0799	54.5	75.6
730	64.0799	54.5	75.6
731	68.0799	54.5	75.6
732	64.0799	54.5	75.6
733	67.0799	54.5	75.6
734	64.0799	54.5	75.6
735	68.0799	54.5	75.6
736	64.0799	54.5	75.6
737	66.0799	54.5	75.6
738	63.0799	54.5	75.6
739	65.0799	54.5	75.6
740	66.0799	54.5	75.6
741	66.0799	54.5	75.6
742	64.0799	54.5	75.6
743	67.0799	54.5	75.6
744	65.0799	54.5	75.6
745	63.0799	54.5	75.6
746	61.0799	54.5	75.6
747	65.0799	54.5	75.6
748	61.0799	54.5	75.6
749	70.0799	54.5	75.6
750	66.0799	54.5	75.6
751	66.0799	54.5	75.6
752	64.0799	54.5	75.6
753	66.0799	54.5	75.6
754	66.0799	54.5	75.6
755	63.0799	54.5	75.6
756	64.0799	54.5	75.6
757	65.0799	54.5	75.6
758	65.0799	54.5	75.6
759	64.0799	54.5	75.6
760	64.0799	54.5	75.6
761	65.0799	54.5	75.6
762	64.0799	54.5	75.6
763	66.0799	54.5	75.6
764	65.0799	54.5	75.6
765	66.0799	54.5	75.6
766	66.0799	54.5	75.6
767	65.0799	54.5	75.6
768	66.0799	54.5	75.6
769	65.0799	54.5	75.6
770	63.0799	54.5	75.6
771	69.0799	54.5	75.6
772	62.0799	54.5	75.6
773	66.0799	54.5	75.6
774	60.0799	54.5	75.6
775	63.0799	54.5	75.6
776	63.0799	54.5	75.6
777	65.0799	54.5	75.6
778	64.0799	54.5	75.6
779	66.0799	54.5	75.6
780	65.0799	54.5	75.6
781	64.0799	54.5	75.6
782	62.0799	54.5	75.6
783	66.0799	54.5	75.6
784	64.0799	54.5	75.6
785	65.0799	54.5	75.6
786	62.0799	54.5	75.6
787	65.0799	54.5	75.6
788	62.0799	54.5	75.6
789	65.0799	54.5	75.6
790	63.0799	54.5	75.6
791	63.0799	54.5	75.6
792	62.0799	54.5	75.6
793	65.0799	54.5	75.6
794	67.0799	54.5	75.6
795	63.0799	54.5	75.6
796	59.0799	54.5	75.6
797	62.0799	54.5	75.6
798	63.0799	54.5	75.6
799	63.0799	54.5	75.6
800	63.0799	54.5	75.6
801	64.0799	54.5	75.6
802	65.0799	54.5	75.6
803	62.0799	54.5	75.6
804	63.0799	54.5	75.6
805	64.0799	54.5	75.6
806	64.0799	54.5	75.6
807	64.0799	54.5	75.6
808	65	54.5	75.6
809	61.0799	54.5	75.6
810	62.0799	54.5	75.6
811	61.0799	54.5	75.6
812	62.0799	54.5	75.6
813	63.0799	54.5	75.6
814	63.0799	54.5	75.6
815	69.0799	54.5	75.6
816	63.0799	54.5	75.6
817	64.0799	54.5	75.6
818	61.0799	54.5	75.6
819	64.0799	54.5	75.6
820	63.0799	54.5	75.6
821	65.0799	54.5	75.6
822	63.0799	54.5	75.6
823	65.0799	54.5	75.6
824	65.0799	54.5	75.6
825	64.0799	54.5	75.6
826	61.0799	54.5	75.6
827	64.0799	54.5	75.6
828	60.0799	54.5	75.6
829	64.0799	54.5	75.6
830	62.0799	54.5	75.6
831	62.0799	54.5	75.6
832	63.0799	54.5	75.6
833	64.0799	54.5	75.6
834	61.0799	54.5	75.6
835	63.0799	54.5	75.6
836	61.0799	54.5	75.6
837	69.0799	54.5	75.6
838	67.0799	54.5	75.6
839	62.0799	54.5	75.6
840	63.0799	54.5	75.6
841	63.0799	54.5	75.6
842	65.0799	54.5	75.6
843	65.0799	54.5	75.6
844	64.0799	54.5	75.6
845	67.0799	54.5	75.6
846	67.0799	54.5	75.6
847	64.0799	54.5	75.6
848	63.0799	54.5	75.6
849	55.0799	54.5	75.6
850	64.0799	54.5	75.6
851	63.0799	54.5	75.6
852	64.0799	54.5	75.6
853	65.0799	54.5	75.6
854	64.0799	54.5	75.6
855	65.0799	54.5	75.6
856	63.0799	54.5	75.6
857	63.0799	54.5	75.6
858	64.0799	54.5	75.6
859	69.0799	54.5	75.6
860	62.0799	54.5	75.6
861	64.0799	54.5	75.6
862	63.0799	54.5	75.6
863	65.0799	54.5	75.6
864	64.0799	54.5	75.6
865	66.0799	54.5	75.6
866	65.0799	54.5	75.6
867	67.0799	54.5	75.6
868	68.0799	54.5	75.6
869	65.0799	54.5	75.6
870	65.0799	54.5	75.6
871	66.0799	54.5	75.6
872	63.0799	54.5	75.6
873	65.0799	54.5	75.6
874	64.0799	54.5	75.6
875	66.0799	54.5	75.6
876	63.0799	54.5	75.6
877	65.0799	54.5	75.6
878	62.0799	54.5	75.6
879	63.0799	54.5	75.6
880	63.0799	54.5	75.6
881	73.0799	54.5	75.6
882	66.0799	54.5	75.6
883	62.0799	54.5	75.6
884	64.0799	54.5	75.6
885	66.0799	54.5	75.6
886	65.0799	54.5	75.6
887	68.0799	54.5	75.6
888	66.0799	54.5	75.6
889	70.0799	54.5	75.6
890	68.0799	54.5	75.6
891	64.0799	54.5	75.6
892	64.0799	54.5	75.6
893	64.0799	54.5	75.6
894	63.0799	54.5	75.6
895	65.0799	54.5	75.6
896	66.0799	54.5	75.6
897	66.0799	54.5	75.6
898	63.0799	54.5	75.6
899	61.0799	54.5	75.6
900	63.0799	54.5	75.6
901	65.0799	54.5	75.6
902	63.0799	54.5	75.6
903	56.0799	54.5	75.6
904	62.0799	54.5	75.6
905	63.0799	54.5	75.6
906	63.0799	54.5	75.6
907	66.0799	54.5	75.6
908	65.0799	54.5	75.6
909	68.0799	54.5	75.6
910	65.0799	54.5	75.6
911	67.0799	54.5	75.6
912	67.0799	54.5	75.6
913	64.0799	54.5	75.6
914	62.0799	54.5	75.6
915	65.0799	54.5	75.6
916	65.0799	54.5	75.6
917	67.0799	54.5	75.6
918	66.0799	54.5	75.6
919	66.0799	54.5	75.6
920	63.0799	54.5	75.6
921	64.0799	54.5	75.6
922	62.0799	54.5	75.6
923	65.0799	54.5	75.6
924	62.0799	54.5	75.6
925	2.07987	54.5	75.6
926	66.0799	54.5	75.6
927	62.0799	54.5	75.6
928	63.0799	54.5	75.6
929	65.0799	54.5	75.6
930	67.0799	54.5	75.6
931	67.0799	54.5	75.6
932	65.0799	54.5	75.6
933	65.0799	54.5	75.6
934	68.0799	54.5	75.6
935	64.0799	54.5	75.6
936	64.0799	54.5	75.6
937	61.0799	54.5	75.6
938	65.0799	54.5	75.6
939	63.0799	54.5	75.6
940	65.0799	54.5	75.6
941	64.0799	54.5	75.6
942	64.0799	54.5	75.6
943	64.0799	54.5	75.6
944	70.0799	54.5	75.6
945	64.0799	54.5	75.6
946	63.0799	54.5	75.6
947	71.0799	54.5	75.6
948	62.0799	54.5	75.6
949	64.0799	54.5	75.6
950	63.0799	54.5	75.6
951	66.0799	54.5	75.6
952	65.0799	54.5	75.6
953	67.0799	54.5	75.6
954	64.0799	54.5	75.6
955	68.0799	54.5	75.6
956	67.0799	54.5	75.6
957	65.0799	54.5	75.6
958	66.0799	54.5	75.6
959	66.0799	54.5	75.6
960	62.0799	54.5	75.6
961	64.0799	54.5	75.6
962	64.0799	54.5	75.6
963	65.0799	54.5	75.6
964	64.0799	54.5	75.6
965	64.0799	54.5	75.6
966	63.0799	54.5	75.6
967	66.0799	54.5	75.6
968	63.0799	54.5	75.6
969	69.0799	54.5	75.6
970	68.0799	54.5	75.6
971	65.0799	54.5	75.6
972	62.0799	54.5	75.6
973	66.0799	54.5	75.6
974	67.0799	54.5	75.6
975	65.0799	54.5	75.6
976	66.0799	54.5	75.6
977	68.0799	54.5	75.6
978	67.0799	54.5	75.6
979	65.0799	54.5	75.6
980	68.0799	54.5	75.6
981	65.0799	54.5	75.6
982	64.0799	54.5	75.6
983	64.0799	54.5	75.6
984	64.0799	54.5	75.6
985	66.0799	54.5	75.6
986	67.0799	54.5	75.6
987	63.0799	54.5	75.6
988	65.0799	54.5	75.6
989	66.0799	54.5	75.6
990	65.0799	54.5	75.6
991	71.0799	54.5	75.6
992	66.0799	54.5	75.6
993	67.0799	54.5	75.6
994	65.0799	54.5	75.6
995	68.0799	54.5	75.6
996	64.0799	54.5	75.6
997	68.0799	54.5	75.6
998	67.0799	54.5	75.6
999	68.0799	54.5	75.6
1000	66.0799	54.5	75.6
1001	67.0799	54.5	75.6
1002	67.0799	54.5	75.6
1003	68.0799	54.5	75.6
1004	65.0799	54.5	75.6
1005	67.0799	54.5	75.6
1006	66.0799	54.5	75.6
1007	68.0799	54.5	75.6
1008	66.0799	54.5	75.6
1009	67.0799	54.5	75.6
1010	66.0799	54.5	75.6
1011	67.0799	54.5	75.6
1012	64.0799	54.5	75.6
1013	70.0799	54.5	75.6
1014	64.0799	54.5	75.6
1015	65.0799	54.5	75.6
1016	65.0799	54.5	75.6
1017	66.0799	54.5	75.6
1018	69.0799	54.5	75.6
1019	68.0799	54.5	75.6
1020	69.0799	54.5	75.6
1021	66.0799	54.5	75.6
1022	67.0799	54.5	75.6
1023	63.0799	54.5	75.6
1024	69.0799	54.5	75.6
1025	66.0799	54.5	75.6
1026	65.0799	54.5	75.6
1027	64.0799	54.5	75.6
1028	66.0799	54.5	75.6
1029	67.0799	54.5	75.6
1030	66.0799	54.5	75.6
1031	67.0799	54.5	75.6
1032	66.0799	54.5	75.6
1033	65.0799	54.5	75.6
1034	65.0799	54.5	75.6
1035	70.0799	54.5	75.6
1036	63.0799	54.5	75.6
1037	66.0799	54.5	75.6
1038	65.0799	54.5	75.6
1039	68.0799	54.5	75.6
1040	66.0799	54.5	75.6
1041	67.0799	54.5	75.6
1042	66.0799	54.5	75.6
1043	67.0799	54.5	75.6
1044	65.0799	54.5	75.6
1045	67.0799	54.5	75.6
1046	65.0799	54.5	75.6
1047	66.0799	54.5	75.6
1048	63.0799	54.5	75.6
1049	65.0799	54.5	75.6
1050	65.0799	54.5	75.6
1051	68.0799	54.5	75.6
1052	65.0799	54.5	75.6
1053	67.0799	54.5	75.6
1054	67.0799	54.5	75.6
1055	67.0799	54.5	75.6
1056	65.0799	54.5	75.6
1057	70.4928	54.5	75.6
1058	67.4928	54.5	75.6
1059	66.4928	54.5	75.6
1060	68.4928	54.5	75.6
1061	65.4928	54.5	75.6
1062	68.4928	54.5	75.6
1063	68.4928	54.5	75.6
1064	67.4928	54.5	75.6
1065	70.4928	54.5	75.6
1066	69.4928	54.5	75.6
1067	65.4928	54.5	75.6
1068	64.4928	54.5	75.6
1069	64.4928	54.5	75.6
1070	68.4928	54.5	75.6
1071	67.4928	54.5	75.6
1072	66.4928	54.5	75.6
1073	67.4928	54.5	75.6
1074	65.4928	54.5	75.6
1075	69.4928	54.5	75.6
1076	66.4928	54.5	75.6
1077	63.4928	54.5	75.6
1078	62.4928	54.5	75.6
1079	67.4928	54.5	75.6
1080	66.4928	54.5	75.6
1081	63.4928	54.5	75.6
1082	63.4928	54.5	75.6
1083	64.4928	54.5	75.6
1084	70.4928	54.5	75.6
1085	70.4928	54.5	75.6
1086	69.4928	54.5	75.6
1087	70.4928	54.5	75.6
1088	69.4928	54.5	75.6
1089	67.4928	54.5	75.6
1090	64.4928	54.5	75.6
1091	64.4928	54.5	75.6
1092	66.4928	54.5	75.6
1093	65.4928	54.5	75.6
1094	65.4928	54.5	75.6
1095	67.4928	54.5	75.6
1096	65.4928	54.5	75.6
1097	66.4928	54.5	75.6
1098	65.4928	54.5	75.6
1099	63.4928	54.5	75.6
1100	60.4928	54.5	75.6
1101	70.4928	54.5	75.6
1102	67.4928	54.5	75.6
1103	65.4928	54.5	75.6
1104	65.4928	54.5	75.6
1105	72.4928	54.5	75.6
1106	70.4928	54.5	75.6
1107	69.4928	54.5	75.6
1108	71.4928	54.5	75.6
1109	72.4928	54.5	75.6
1110	71.4928	54.5	75.6
1111	67.4928	54.5	75.6
1112	72.4928	54.5	75.6
1113	69.4928	54.5	75.6
1114	72.4928	54.5	75.6
1115	71.4928	54.5	75.6
1116	67.4928	54.5	75.6
1117	68.4928	54.5	75.6
1118	65.4928	54.5	75.6
1119	66.4928	54.5	75.6
1120	67.4928	54.5	75.6
1121	62.4928	54.5	75.6
1122	60.4928	54.5	75.6
1123	68.4928	54.5	75.6
1124	68.4928	54.5	75.6
1125	64.4928	54.5	75.6
1126	65.4928	54.5	75.6
1127	66.4928	54.5	75.6
1128	65.4928	54.5	75.6
1129	66.4928	54.5	75.6
1130	69.4928	54.5	75.6
1131	42.4928	54.5	75.6
1132	64.4928	54.5	75.6
1133	64.4928	54.5	75.6
1134	64.4928	54.5	75.6
1135	67.4928	54.5	75.6
1136	67.4928	54.5	75.6
1137	65.4928	54.5	75.6
1138	65.4928	54.5	75.6
1139	70.4928	54.5	75.6
1140	66.4928	54.5	75.6
1141	63.4928	54.5	75.6
1142	63.4928	54.5	75.6
1143	61.4928	54.5	75.6
1144	60.4928	54.5	75.6
1145	66.4928	54.5	75.6
1146	65.4928	54.5	75.6
1147	63.4928	54.5	75.6
1148	65.4928	54.5	75.6
1149	66.4928	54.5	75.6
1150	65.4928	54.5	75.6
1151	64.4928	54.5	75.6
1152	65.4928	54.5	75.6
1153	65.4928	54.5	75.6
1154	64.4928	54.5	75.6
1155	63.4928	54.5	75.6
1156	63.4928	54.5	75.6
1157	65.4928	54.5	75.6
1158	63.4928	54.5	75.6
1159	63.4928	54.5	75.6
1160	64.4928	54.5	75.6
1161	68.4928	54.5	75.6
1162	67.4928	54.5	75.6
1163	63.4928	54.5	75.6
1164	64.4928	54.5	75.6
1165	62.4928	54.5	75.6
1166	60.4928	54.5	75.6
1167	66.4928	54.5	75.6
1168	64.4928	54.5	75.6
1169	61.4928	54.5	75.6
1170	64.4928	54.5	75.6
1171	61.4928	54.5	75.6
1172	61.4928	54.5	75.6
1173	67.4928	54.5	75.6
1174	64.4928	54.5	75.6
1175	61.4928	54.5	75.6
1176	64.4928	54.5	75.6
1177	66.4928	54.5	75.6
1178	65.4928	54.5	75.6
1179	62.4928	54.5	75.6
1180	63.4928	54.5	75.6
1181	62.4928	54.5	75.6
1182	63.4928	54.5	75.6
1183	64.4928	54.5	75.6
1184	65.4928	54.5	75.6
1185	68.4928	54.5	75.6
1186	63.4928	54.5	75.6
1187	63.4928	54.5	75.6
1188	60.4928	54.5	75.6
1189	70.4928	54.5	75.6
1190	64.4928	54.5	75.6
1191	62.4928	54.5	75.6
1192	62.4928	54.5	75.6
1193	63.4928	54.5	75.6
1194	60.4928	54.5	75.6
1195	62.4928	54.5	75.6
1196	62.4928	54.5	75.6
1197	61.4928	54.5	75.6
1198	63.4928	54.5	75.6
1199	63.4928	54.5	75.6
1200	67.4928	54.5	75.6
1201	62.4928	54.5	75.6
1202	62.4928	54.5	75.6
1203	62.4928	54.5	75.6
1204	63.4928	54.5	75.6
1205	64.4928	54.5	75.6
1206	68.4928	54.5	75.6
1207	68.4928	54.5	75.6
1208	61.4928	54.5	75.6
1209	60.4928	54.5	75.6
1210	60.4928	54.5	75.6
1211	68.4928	54.5	75.6
1212	65.4928	54.5	75.6
1213	63.4928	54.5	75.6
1214	62.4928	54.5	75.6
1215	62.4928	54.5	75.6
1216	63.4928	54.5	75.6
1217	63.4928	54.5	75.6
1218	62.4928	54.5	75.6
1219	61.4928	54.5	75.6
1220	64.4928	54.5	75.6
1221	62.4928	54.5	75.6
1222	62.4928	54.5	75.6
1223	63.4928	54.5	75.6
1224	63.4928	54.5	75.6
1225	63.4928	54.5	75.6
1226	62.4928	54.5	75.6
1227	63.4928	54.5	75.6
1228	64.4928	54.5	75.6
1229	66.4928	54.5	75.6
1230	64.4928	54.5	75.6
1231	59.4928	54.5	75.6
1232	60.4928	54.5	75.6
1233	67.4928	54.5	75.6
1234	65.4928	54.5	75.6
1235	64.4928	54.5	75.6
1236	62.4928	54.5	75.6
1237	63.4928	54.5	75.6
1238	63.4928	54.5	75.6
1239	63.4928	54.5	75.6
1240	64.4928	54.5	75.6
1241	64.4928	54.5	75.6
1242	65.4928	54.5	75.6
1243	65.4928	54.5	75.6
1244	64.4928	54.5	75.6
1245	62.4928	54.5	75.6
1246	64.4928	54.5	75.6
1247	63.4928	54.5	75.6
1248	63.4928	54.5	75.6
1249	64.4928	54.5	75.6
1250	64.4928	54.5	75.6
1251	64.4928	54.5	75.6
1252	63.4928	54.5	75.6
1253	60.4928	54.5	75.6
1254	60.4928	54.5	75.6
1255	67.4928	54.5	75.6
1256	66.4928	54.5	75.6
1257	65.4928	54.5	75.6
1258	62.4928	54.5	75.6
1259	62.4928	54.5	75.6
1260	64.4928	54.5	75.6
1261	65.4928	54.5	75.6
1262	65.4928	54.5	75.6
1263	64.4928	54.5	75.6
1264	65.4928	54.5	75.6
1265	65.4928	54.5	75.6
1266	64.4928	54.5	75.6
1267	65.4928	54.5	75.6
1268	65.4928	54.5	75.6
1269	63.4928	54.5	75.6
1270	65.4928	54.5	75.6
1271	64.4928	54.5	75.6
1272	66.4928	54.5	75.6
1273	65.4928	54.5	75.6
1274	62.4928	54.5	75.6
1275	60.4928	54.5	75.6
1276	60.4928	54.5	75.6
1277	66.4928	54.5	75.6
1278	65.4928	54.5	75.6
1279	64.4928	54.5	75.6
1280	65.4928	54.5	75.6
1281	62.4928	54.5	75.6
1282	62.4928	54.5	75.6
1283	61.4928	54.5	75.6
1284	66.4928	54.5	75.6
1285	64.4928	54.5	75.6
1286	64.4928	54.5	75.6
1287	64.4928	54.5	75.6
1288	63.4928	54.5	75.6
1289	61.4928	54.5	75.6
1290	67.4928	54.5	75.6
1291	62.4928	54.5	75.6
1292	64.4928	54.5	75.6
1293	63.4928	54.5	75.6
1294	65	54.5	75.6
1295	67.4928	54.5	75.6
1296	61.4928	54.5	75.6
1297	61.4928	54.5	75.6
1298	61.4928	54.5	75.6
1299	71.4928	54.5	75.6
1300	65.4928	54.5	75.6
1301	63.4928	54.5	75.6
1302	62.4928	54.5	75.6
1303	67.4928	54.5	75.6
1304	65.4928	54.5	75.6
1305	65.4928	54.5	75.6
1306	63.4928	54.5	75.6
1307	67.4928	54.5	75.6
1308	65.4928	54.5	75.6
1309	66.4928	54.5	75.6
1310	66.4928	54.5	75.6
1311	64.4928	54.5	75.6
1312	67.4928	54.5	75.6
1313	64.4928	54.5	75.6
1314	65.4928	54.5	75.6
1315	67.4928	54.5	75.6
1316	66.4928	54.5	75.6
1317	63.4928	54.5	75.6
1318	60.4928	54.5	75.6
1319	60.4928	54.5	75.6
1320	61.4928	54.5	75.6
1321	69.4928	54.5	75.6
1322	67.4928	54.5	75.6
1323	63.4928	54.5	75.6
1324	64.4928	54.5	75.6
1325	65.4928	54.5	75.6
1326	66.4928	54.5	75.6
1327	66.4928	54.5	75.6
1328	68.4928	54.5	75.6
1329	70.4928	54.5	75.6
1330	65.4928	54.5	75.6
1331	69.4928	54.5	75.6
1332	66.4928	54.5	75.6
1333	66.4928	54.5	75.6
1334	68.4928	54.5	75.6
1335	69.4928	54.5	75.6
1336	69.4928	54.5	75.6
1337	67.4928	54.5	75.6
1338	68.4928	54.5	75.6
1339	65.4928	54.5	75.6
1340	64.4928	54.5	75.6
1341	62.4928	54.5	75.6
1342	63.4928	54.5	75.6
1343	66.4928	54.5	75.6
1344	64.4928	54.5	75.6
1345	63.4928	54.5	75.6
1346	62.4928	54.5	75.6
1347	61.4928	54.5	75.6
1348	63.4928	54.5	75.6
1349	65.4928	54.5	75.6
1350	66.4928	54.5	75.6
1351	66.4928	54.5	75.6
1352	66.4928	54.5	75.6
1353	66.4928	54.5	75.6
1354	66.4928	54.5	75.6
1355	65.4928	54.5	75.6
1356	67.4928	54.5	75.6
1357	66.4928	54.5	75.6
1358	65.4928	54.5	75.6
1359	65.4928	54.5	75.6
1360	63.4928	54.5	75.6
1361	63.4928	54.5	75.6
1362	63.4928	54.5	75.6
1363	62.4928	54.5	75.6
1364	60.4928	54.5	75.6
1365	68.4928	54.5	75.6
1366	64.4928	54.5	75.6
1367	62.4928	54.5	75.6
1368	62.4928	54.5	75.6
1369	64.4928	54.5	75.6
1370	65.4928	54.5	75.6
1371	63.4928	54.5	75.6
1372	64.4928	54.5	75.6
1373	68.4928	54.5	75.6
1374	64.4928	54.5	75.6
1375	67.4928	54.5	75.6
1376	66.4928	54.5	75.6
1377	63.4928	54.5	75.6
1378	66.4928	54.5	75.6
1379	67.4928	54.5	75.6
1380	65.4928	54.5	75.6
1381	66.4928	54.5	75.6
1382	66.4928	54.5	75.6
1383	63.4928	54.5	75.6
1384	62.4928	54.5	75.6
1385	61.4928	54.5	75.6
1386	60.4928	54.5	75.6
1387	68.4928	54.5	75.6
1388	63.4928	54.5	75.6
1389	61.4928	54.5	75.6
1390	61.4928	54.5	75.6
1391	62.4928	54.5	75.6
1392	63.4928	54.5	75.6
1393	65.4928	54.5	75.6
1394	64.4928	54.5	75.6
1395	63.4928	54.5	75.6
1396	63.4928	54.5	75.6
1397	66.4928	54.5	75.6
1398	64.4928	54.5	75.6
1399	63.4928	54.5	75.6
1400	64.4928	54.5	75.6
1401	63.4928	54.5	75.6
1402	64.4928	54.5	75.6
1403	65.4928	54.5	75.6
1404	62.4928	54.5	75.6
1405	65.4928	54.5	75.6
1406	64.4928	54.5	75.6
1407	62.4928	54.5	75.6
1408	62.4928	54.5	75.6
1409	69.5754	54.5	75.6
1410	70.5754	54.5	75.6
1411	70.5754	54.5	75.6
1412	70.5754	54.5	75.6
1413	69.5754	54.5	75.6
1414	70.5754	54.5	75.6
1415	69.5754	54.5	75.6
1416	68.5754	54.5	75.6
1417	70.5754	54.5	75.6
1418	67.5754	54.5	75.6
1419	67.5754	54.5	75.6
1420	66.5754	54.5	75.6
1421	67.5754	54.5	75.6
1422	69.5754	54.5	75.6
1423	69.5754	54.5	75.6
1424	68.5754	54.5	75.6
1425	69.5754	54.5	75.6
1426	68.5754	54.5	75.6
1427	69.5754	54.5	75.6
1428	69.5754	54.5	75.6
1429	66.5754	54.5	75.6
1430	63.5754	54.5	75.6
1431	69.5754	54.5	75.6
1432	64.5754	54.5	75.6
1433	63.5754	54.5	75.6
1434	63.5754	54.5	75.6
1435	64.5754	54.5	75.6
1436	66.5754	54.5	75.6
1437	64.5754	54.5	75.6
1438	66.5754	54.5	75.6
1439	64.5754	54.5	75.6
1440	64.5754	54.5	75.6
1441	65.5754	54.5	75.6
1442	65.5754	54.5	75.6
1443	64.5754	54.5	75.6
1444	64.5754	54.5	75.6
1445	63.5754	54.5	75.6
1446	65.5754	54.5	75.6
1447	66.5754	54.5	75.6
1448	65.5754	54.5	75.6
1449	66.5754	54.5	75.6
1450	65.5754	54.5	75.6
1451	61.5754	54.5	75.6
1452	60.5754	54.5	75.6
1453	72.5754	54.5	75.6
1454	69.5754	54.5	75.6
1455	69.5754	54.5	75.6
1456	68.5754	54.5	75.6
1457	70.5754	54.5	75.6
1458	77.5754	54.5	75.6
1459	71.5754	54.5	75.6
1460	71.5754	54.5	75.6
1461	73.5754	54.5	75.6
1462	71.5754	54.5	75.6
1463	73.5754	54.5	75.6
1464	69.5754	54.5	75.6
1465	71.5754	54.5	75.6
1466	70.5754	54.5	75.6
1467	71.5754	54.5	75.6
1468	69.5754	54.5	75.6
1469	73.5754	54.5	75.6
1470	69.5754	54.5	75.6
1471	68.5754	54.5	75.6
1472	67.5754	54.5	75.6
1473	67.5754	54.5	75.6
1474	63.5754	54.5	75.6
1475	68.5754	54.5	75.6
1476	64.5754	54.5	75.6
1477	64.5754	54.5	75.6
1478	63.5754	54.5	75.6
1479	65.5754	54.5	75.6
1480	67.5754	54.5	75.6
1481	64.5754	54.5	75.6
1482	66.5754	54.5	75.6
1483	66.5754	54.5	75.6
1484	66.5754	54.5	75.6
1485	64.5754	54.5	75.6
1486	64.5754	54.5	75.6
1487	64.5754	54.5	75.6
1488	64.5754	54.5	75.6
1489	65.5754	54.5	75.6
1490	64.5754	54.5	75.6
1491	65.5754	54.5	75.6
1492	67.5754	54.5	75.6
1493	64.5754	54.5	75.6
1494	63.5754	54.5	75.6
1495	62.5754	54.5	75.6
1496	61.5754	54.5	75.6
1497	68.5754	54.5	75.6
1498	67.5754	54.5	75.6
1499	65.5754	54.5	75.6
1500	66.5754	54.5	75.6
1501	67.5754	54.5	75.6
1502	66.5754	54.5	75.6
1503	67.5754	54.5	75.6
1504	67.5754	54.5	75.6
1505	69.5754	54.5	75.6
1506	66.5754	54.5	75.6
1507	66.5754	54.5	75.6
1508	65.5754	54.5	75.6
1509	65.5754	54.5	75.6
1510	67.5754	54.5	75.6
1511	63.5754	54.5	75.6
1512	66.5754	54.5	75.6
1513	72.5754	54.5	75.6
1514	67.5754	54.5	75.6
1515	67.5754	54.5	75.6
1516	63.5754	54.5	75.6
1517	63.5754	54.5	75.6
1518	60.5754	54.5	75.6
1519	66.5754	54.5	75.6
1520	63.5754	54.5	75.6
1521	61.5754	54.5	75.6
1522	58.5754	54.5	75.6
1523	61.5754	54.5	75.6
1524	61.5754	54.5	75.6
1525	62.5754	54.5	75.6
1526	61.5754	54.5	75.6
1527	62.5754	54.5	75.6
1528	61.5754	54.5	75.6
1529	62.5754	54.5	75.6
1530	62.5754	54.5	75.6
1531	61.5754	54.5	75.6
1532	62.5754	54.5	75.6
1533	61.5754	54.5	75.6
1534	62.5754	54.5	75.6
1535	61.5754	54.5	75.6
1536	64.5754	54.5	75.6
1537	64.5754	54.5	75.6
1538	61.5754	54.5	75.6
1539	61.5754	54.5	75.6
1540	59.5754	54.5	75.6
1541	69.5754	54.5	75.6
1542	66.5754	54.5	75.6
1543	65	54.5	75.6
1544	64.5754	54.5	75.6
1545	65.5754	54.5	75.6
1546	66.5754	54.5	75.6
1547	69.5754	54.5	75.6
1548	65.5754	54.5	75.6
1549	69.5754	54.5	75.6
1550	66.5754	54.5	75.6
1551	66.5754	54.5	75.6
1552	64.5754	54.5	75.6
1553	65.5754	54.5	75.6
1554	66.5754	54.5	75.6
1555	62.5754	54.5	75.6
1556	64.5754	54.5	75.6
1557	64.5754	54.5	75.6
1558	66.5754	54.5	75.6
1559	65.5754	54.5	75.6
1560	64.5754	54.5	75.6
1561	63.5754	54.5	75.6
1562	61.5754	54.5	75.6
1563	66.5754	54.5	75.6
1564	62.5754	54.5	75.6
1565	61.5754	54.5	75.6
1566	61.5754	54.5	75.6
1567	61.5754	54.5	75.6
1568	59.5754	54.5	75.6
1569	61.5754	54.5	75.6
1570	61.5754	54.5	75.6
1571	61.5754	54.5	75.6
1572	62.5754	54.5	75.6
1573	62.5754	54.5	75.6
1574	62.5754	54.5	75.6
1575	60.5754	54.5	75.6
1576	61.5754	54.5	75.6
1577	61.5754	54.5	75.6
1578	61.5754	54.5	75.6
1579	61.5754	54.5	75.6
1580	62.5754	54.5	75.6
1581	62.5754	54.5	75.6
1582	63.5754	54.5	75.6
1583	59.5754	54.5	75.6
1584	60.5754	54.5	75.6
1585	66.5754	54.5	75.6
1586	67.5754	54.5	75.6
1587	65.5754	54.5	75.6
1588	73.5754	54.5	75.6
1589	65.5754	54.5	75.6
1590	64.5754	54.5	75.6
1591	67.5754	54.5	75.6
1592	64.5754	54.5	75.6
1593	67.5754	54.5	75.6
1594	66.5754	54.5	75.6
1595	65.5754	54.5	75.6
1596	65.5754	54.5	75.6
1597	64.5754	54.5	75.6
1598	67.5754	54.5	75.6
1599	62.5754	54.5	75.6
1600	64.5754	54.5	75.6
1601	64.5754	54.5	75.6
1602	65.5754	54.5	75.6
1603	65.5754	54.5	75.6
1604	65.5754	54.5	75.6
1605	62.5754	54.5	75.6
1606	60.5754	54.5	75.6
1607	65.5754	54.5	75.6
1608	63.5754	54.5	75.6
1609	60.5754	54.5	75.6
1610	61.5754	54.5	75.6
1611	60.5754	54.5	75.6
1612	61.5754	54.5	75.6
1613	61.5754	54.5	75.6
1614	63.5754	54.5	75.6
1615	62.5754	54.5	75.6
1616	64.5754	54.5	75.6
1617	63.5754	54.5	75.6
1618	62.5754	54.5	75.6
1619	60.5754	54.5	75.6
1620	63.5754	54.5	75.6
1621	61.5754	54.5	75.6
1622	63.5754	54.5	75.6
1623	61.5754	54.5	75.6
1624	65.5754	54.5	75.6
1625	62.5754	54.5	75.6
1626	61.5754	54.5	75.6
1627	58.5754	54.5	75.6
1628	60.5754	54.5	75.6
1629	71.5754	54.5	75.6
1630	69.5754	54.5	75.6
1631	66.5754	54.5	75.6
1632	68.5754	54.5	75.6
1633	66.5754	54.5	75.6
1634	66.5754	54.5	75.6
1635	67.5754	54.5	75.6
1636	67.5754	54.5	75.6
1637	68.5754	54.5	75.6
1638	66.5754	54.5	75.6
1639	67.5754	54.5	75.6
1640	65.5754	54.5	75.6
1641	66.5754	54.5	75.6
1642	67.5754	54.5	75.6
1643	65.5754	54.5	75.6
1644	65.5754	54.5	75.6
1645	66.5754	54.5	75.6
1646	66.5754	54.5	75.6
1647	65.5754	54.5	75.6
1648	65.5754	54.5	75.6
1649	65.5754	54.5	75.6
1650	63.5754	54.5	75.6
1651	69.5754	54.5	75.6
1652	63.5754	54.5	75.6
1653	61.5754	54.5	75.6
1654	62.5754	54.5	75.6
1655	60.5754	54.5	75.6
1656	62.5754	54.5	75.6
1657	61.5754	54.5	75.6
1658	62.5754	54.5	75.6
1659	61.5754	54.5	75.6
1660	62.5754	54.5	75.6
1661	64.5754	54.5	75.6
1662	62.5754	54.5	75.6
1663	60.5754	54.5	75.6
1664	63.5754	54.5	75.6
1665	63.5754	54.5	75.6
1666	62.5754	54.5	75.6
1667	63.5754	54.5	75.6
1668	62.5754	54.5	75.6
1669	62.5754	54.5	75.6
1670	61.5754	54.5	75.6
1671	59.5754	54.5	75.6
1672	60.5754	54.5	75.6
1673	66.5754	54.5	75.6
1674	66.5754	54.5	75.6
1675	66.5754	54.5	75.6
1676	67.5754	54.5	75.6
1677	65.5754	54.5	75.6
1678	65.5754	54.5	75.6
1679	65.5754	54.5	75.6
1680	66.5754	54.5	75.6
1681	68.5754	54.5	75.6
1682	66.5754	54.5	75.6
1683	67.5754	54.5	75.6
1684	66.5754	54.5	75.6
1685	65.5754	54.5	75.6
1686	67.5754	54.5	75.6
1687	66.5754	54.5	75.6
1688	65.5754	54.5	75.6
1689	67.5754	54.5	75.6
1690	66.5754	54.5	75.6
1691	68.5754	54.5	75.6
1692	64.5754	54.5	75.6
1693	63.5754	54.5	75.6
1694	62.5754	54.5	75.6
1695	66.5754	54.5	75.6
1696	62.5754	54.5	75.6
1697	60.5754	54.5	75.6
1698	61.5754	54.5	75.6
1699	59.5754	54.5	75.6
1700	62.5754	54.5	75.6
1701	61.5754	54.5	75.6
1702	63.5754	54.5	75.6
1703	64.5754	54.5	75.6
1704	64.5754	54.5	75.6
1705	66.5754	54.5	75.6
1706	63.5754	54.5	75.6
1707	59.5754	54.5	75.6
1708	63.5754	54.5	75.6
1709	64.5754	54.5	75.6
1710	63.5754	54.5	75.6
1711	65.5754	54.5	75.6
1712	63.5754	54.5	75.6
1713	63.5754	54.5	75.6
1714	61.5754	54.5	75.6
1715	60.5754	54.5	75.6
1716	61.5754	54.5	75.6
1717	65.5754	54.5	75.6
1718	64.5754	54.5	75.6
1719	64.5754	54.5	75.6
1720	64.5754	54.5	75.6
1721	64.5754	54.5	75.6
1722	66.5754	54.5	75.6
1723	64.5754	54.5	75.6
1724	64.5754	54.5	75.6
1725	69.5754	54.5	75.6
1726	65.5754	54.5	75.6
1727	68.5754	54.5	75.6
1728	65.5754	54.5	75.6
1729	64.5754	54.5	75.6
1730	66.5754	54.5	75.6
1731	67.5754	54.5	75.6
1732	64.5754	54.5	75.6
1733	67.5754	54.5	75.6
1734	67.5754	54.5	75.6
1735	66.5754	54.5	75.6
1736	65.5754	54.5	75.6
1737	62.5754	54.5	75.6
1738	61.5754	54.5	75.6
1739	64.5754	54.5	75.6
1740	60.5754	54.5	75.6
1741	60.5754	54.5	75.6
1742	60.5754	54.5	75.6
1743	59.5754	54.5	75.6
1744	61.5754	54.5	75.6
1745	62.5754	54.5	75.6
1746	61.5754	54.5	75.6
1747	61.5754	54.5	75.6
1748	61.5754	54.5	75.6
1749	63.5754	54.5	75.6
1750	62.5754	54.5	75.6
1751	60.5754	54.5	75.6
1752	61.5754	54.5	75.6
1753	61.5754	54.5	75.6
1754	61.5754	54.5	75.6
1755	63.5754	54.5	75.6
1756	63.5754	54.5	75.6
1757	65.5754	54.5	75.6
1758	63.5754	54.5	75.6
1759	60.5754	54.5	75.6
1760	61.5754	54.5	75.6
1761	71.5256	54.5	75.6
1762	70.5256	54.5	75.6
1763	70.5256	54.5	75.6
1764	70.5256	54.5	75.6
1765	68.5256	54.5	75.6
1766	70.5256	54.5	75.6
1767	68.5256	54.5	75.6
1768	67.5256	54.5	75.6
1769	69.5256	54.5	75.6
1770	67.5256	54.5	75.6
1771	64.5256	54.5	75.6
1772	64.5256	54.5	75.6
1773	65.5256	54.5	75.6
1774	67.5256	54.5	75.6
1775	70.5256	54.5	75.6
1776	70.5256	54.5	75.6
1777	70.5256	54.5	75.6
1778	69.5256	54.5	75.6
1779	69.5256	54.5	75.6
1780	68.5256	54.5	75.6
1781	66.5256	54.5	75.6
1782	65.5256	54.5	75.6
1783	69.5256	54.5	75.6
1784	64.5256	54.5	75.6
1785	63.5256	54.5	75.6
1786	64.5256	54.5	75.6
1787	63.5256	54.5	75.6
1788	65.5256	54.5	75.6
1789	64.5256	54.5	75.6
1790	65.5256	54.5	75.6
1791	65.5256	54.5	75.6
1792	62.5256	54.5	75.6
1793	66.5256	54.5	75.6
1794	62.5256	54.5	75.6
1795	63.5256	54.5	75.6
1796	64.5256	54.5	75.6
1797	66.5256	54.5	75.6
1798	64.5256	54.5	75.6
1799	66.5256	54.5	75.6
1800	65.5256	54.5	75.6
1801	65.5256	54.5	75.6
1802	64.5256	54.5	75.6
1803	62.5256	54.5	75.6
1804	59.5256	54.5	75.6
1805	69.5256	54.5	75.6
1806	69.5256	54.5	75.6
1807	67.5256	54.5	75.6
1808	70.5256	54.5	75.6
1809	68.5256	54.5	75.6
1810	68.5256	54.5	75.6
1811	69.5256	54.5	75.6
1812	70.5256	54.5	75.6
1813	69.5256	54.5	75.6
1814	71.5256	54.5	75.6
1815	67.5256	54.5	75.6
1816	68.5256	54.5	75.6
1817	68.5256	54.5	75.6
1818	70.5256	54.5	75.6
1819	69.5256	54.5	75.6
1820	68.5256	54.5	75.6
1821	69.5256	54.5	75.6
1822	69.5256	54.5	75.6
1823	66.5256	54.5	75.6
1824	65.5256	54.5	75.6
1825	63.5256	54.5	75.6
1826	63.5256	54.5	75.6
1827	68.5256	54.5	75.6
1828	65.5256	54.5	75.6
1829	62.5256	54.5	75.6
1830	63.5256	54.5	75.6
1831	64.5256	54.5	75.6
1832	63.5256	54.5	75.6
1833	64.5256	54.5	75.6
1834	65.5256	54.5	75.6
1835	64.5256	54.5	75.6
1836	64.5256	54.5	75.6
1837	62.5256	54.5	75.6
1838	63.5256	54.5	75.6
1839	65.5256	54.5	75.6
1840	65.5256	54.5	75.6
1841	64.5256	54.5	75.6
1842	63.5256	54.5	75.6
1843	65.5256	54.5	75.6
1844	66.5256	54.5	75.6
1845	62.5256	54.5	75.6
1846	61.5256	54.5	75.6
1847	59.5256	54.5	75.6
1848	60.5256	54.5	75.6
1849	69.5256	54.5	75.6
1850	68.5256	54.5	75.6
1851	66.5256	54.5	75.6
1852	67.5256	54.5	75.6
1853	66.5256	54.5	75.6
1854	65.5256	54.5	75.6
1855	66.5256	54.5	75.6
1856	67.5256	54.5	75.6
1857	69.5256	54.5	75.6
1858	63.5256	54.5	75.6
1859	64.5256	54.5	75.6
1860	63.5256	54.5	75.6
1861	66.5256	54.5	75.6
1862	65.5256	54.5	75.6
1863	65.5256	54.5	75.6
1864	64.5256	54.5	75.6
1865	66.5256	54.5	75.6
1866	67.5256	54.5	75.6
1867	66.5256	54.5	75.6
1868	61.5256	54.5	75.6
1869	62.5256	54.5	75.6
1870	61.5256	54.5	75.6
1871	65.5256	54.5	75.6
1872	63.5256	54.5	75.6
1873	60.5256	54.5	75.6
1874	61.5256	54.5	75.6
1875	60.5256	54.5	75.6
1876	61.5256	54.5	75.6
1877	62.5256	54.5	75.6
1878	59.5256	54.5	75.6
1879	63.5256	54.5	75.6
1880	61.5256	54.5	75.6
1881	62.5256	54.5	75.6
1882	62.5256	54.5	75.6
1883	60.5256	54.5	75.6
1884	62.5256	54.5	75.6
1885	61.5256	54.5	75.6
1886	61.5256	54.5	75.6
1887	63.5256	54.5	75.6
1888	64.5256	54.5	75.6
1889	63.5256	54.5	75.6
1890	61.5256	54.5	75.6
1891	59.5256	54.5	75.6
1892	59.5256	54.5	75.6
1893	68.5256	54.5	75.6
1894	68.5256	54.5	75.6
1895	64.5256	54.5	75.6
1896	65.5256	54.5	75.6
1897	66.5256	54.5	75.6
1898	66.5256	54.5	75.6
1899	67.5256	54.5	75.6
1900	66.5256	54.5	75.6
1901	67.5256	54.5	75.6
1902	67.5256	54.5	75.6
1903	68.5256	54.5	75.6
1904	64.5256	54.5	75.6
1905	66.5256	54.5	75.6
1906	65.5256	54.5	75.6
1907	65.5256	54.5	75.6
1908	65.5256	54.5	75.6
1909	65.5256	54.5	75.6
1910	66.5256	54.5	75.6
1911	67.5256	54.5	75.6
1912	63.5256	54.5	75.6
1913	61.5256	54.5	75.6
1914	59.5256	54.5	75.6
1915	65.5256	54.5	75.6
1916	63.5256	54.5	75.6
1917	59.5256	54.5	75.6
1918	63.5256	54.5	75.6
1919	60.5256	54.5	75.6
1920	63.5256	54.5	75.6
1921	62.5256	54.5	75.6
1922	62.5256	54.5	75.6
1923	63.5256	54.5	75.6
1924	64.5256	54.5	75.6
1925	61.5256	54.5	75.6
1926	62.5256	54.5	75.6
1927	62.5256	54.5	75.6
1928	63.5256	54.5	75.6
1929	61.5256	54.5	75.6
1930	62.5256	54.5	75.6
1931	76.5256	54.5	75.6
1932	63.5256	54.5	75.6
1933	63.5256	54.5	75.6
1934	62.5256	54.5	75.6
1935	58.5256	54.5	75.6
1936	59.5256	54.5	75.6
1937	67.5256	54.5	75.6
1938	66.5256	54.5	75.6
1939	65.5256	54.5	75.6
1940	67.5256	54.5	75.6
1941	66.5256	54.5	75.6
1942	65.5256	54.5	75.6
1943	67.5256	54.5	75.6
1944	64.5256	54.5	75.6
1945	67.5256	54.5	75.6
1946	68.5256	54.5	75.6
1947	71.5256	54.5	75.6
1948	65.5256	54.5	75.6
1949	66.5256	54.5	75.6
1950	67.5256	54.5	75.6
1951	65.5256	54.5	75.6
1952	65.5256	54.5	75.6
1953	65.5256	54.5	75.6
1954	65.5256	54.5	75.6
1955	64.5256	54.5	75.6
1956	62.5256	54.5	75.6
1957	62.5256	54.5	75.6
1958	59.5256	54.5	75.6
1959	65.5256	54.5	75.6
1960	65.5256	54.5	75.6
1961	62.5256	54.5	75.6
1962	64.5256	54.5	75.6
1963	60.5256	54.5	75.6
1964	63.5256	54.5	75.6
1965	63.5256	54.5	75.6
1966	64.5256	54.5	75.6
1967	64.5256	54.5	75.6
1968	65.5256	54.5	75.6
1969	63.5256	54.5	75.6
1970	63.5256	54.5	75.6
1971	63.5256	54.5	75.6
1972	64.5256	54.5	75.6
1973	63.5256	54.5	75.6
1974	64.5256	54.5	75.6
1975	64.5256	54.5	75.6
1976	65.5256	54.5	75.6
1977	64.5256	54.5	75.6
1978	60.5256	54.5	75.6
1979	59.5256	54.5	75.6
1980	60.5256	54.5	75.6
1981	67.5256	54.5	75.6
1982	67.5256	54.5	75.6
1983	65.5256	54.5	75.6
1984	65.5256	54.5	75.6
1985	66.5256	54.5	75.6
1986	65.5256	54.5	75.6
1987	66.5256	54.5	75.6
1988	66.5256	54.5	75.6
1989	66.5256	54.5	75.6
1990	66.5256	54.5	75.6
1991	129.526	54.5	75.6
1992	63.5256	54.5	75.6
1993	64.5256	54.5	75.6
1994	65.5256	54.5	75.6
1995	65.5256	54.5	75.6
1996	64.5256	54.5	75.6
1997	64.5256	54.5	75.6
1998	65.5256	54.5	75.6
1999	64.5256	54.5	75.6
[truncated: 41,297 more rows]

## Sheet: Supp.Fig 1b
Sr. No.	Plate-P2	PlateP2-3SD	PlateP2+3SD
1	66.6847	55	75
2	64.6847	55	75
3	63.6847	55	75
4	66.6847	55	75
5	68.6847	55	75
6	69.6847	55	75
7	65.6847	55	75
8	67.6847	55	75
9	67.6847	55	75
10	66.6847	55	75
11	66.6847	55	75
12	66.6847	55	75
13	64.6847	55	75
14	66.6847	55	75
15	64.6847	55	75
16	65.6847	55	75
17	66.6847	55	75
18	66.6847	55	75
19	66.6847	55	75
20	65.6847	55	75
21	64.6847	55	75
22	63.6847	55	75
23	66.6847	55	75
24	62.6847	55	75
25	62.6847	55	75
26	62.6847	55	75
27	63.6847	55	75
28	64.6847	55	75
29	63.6847	55	75
30	65.6847	55	75
31	65.6847	55	75
32	64.6847	55	75
33	64.6847	55	75
34	63.6847	55	75
35	63.6847	55	75
36	62.6847	55	75
37	63.6847	55	75
38	65.6847	55	75
39	63.6847	55	75
40	63.6847	55	75
41	62.6847	55	75
42	61.6847	55	75
43	59.6847	55	75
44	62.6847	55	75
45	67.6847	55	75
46	67.6847	55	75
47	67.6847	55	75
48	65.6847	55	75
49	67.6847	55	75
50	68.6847	55	75
51	68.6847	55	75
52	68.6847	55	75
53	67.6847	55	75
54	66.6847	55	75
55	66.6847	55	75
56	66.6847	55	75
57	66.6847	55	75
58	66.6847	55	75
59	66.6847	55	75
60	68.6847	55	75
61	66.6847	55	75
62	65.6847	55	75
63	68.6847	55	75
64	65.6847	55	75
65	67.6847	55	75
66	63.6847	55	75
67	66.6847	55	75
68	62.6847	55	75
69	61.6847	55	75
70	58.6847	55	75
71	62.6847	55	75
72	62.6847	55	75
73	62.6847	55	75
74	63.6847	55	75
75	64.6847	55	75
76	63.6847	55	75
77	61.6847	55	75
78	63.6847	55	75
79	61.6847	55	75
80	63.6847	55	75
81	62.6847	55	75
82	62.6847	55	75
83	63.6847	55	75
84	63.6847	55	75
85	61.6847	55	75
86	62.6847	55	75
87	62.6847	55	75
88	59.6847	55	75
89	65.6847	55	75
90	64.6847	55	75
91	63.6847	55	75
92	62.6847	55	75
93	64.6847	55	75
94	66.6847	55	75
95	66.6847	55	75
96	65.6847	55	75
97	65.6847	55	75
98	64.6847	55	75
99	64.6847	55	75
100	64.6847	55	75
101	64.6847	55	75
102	65.6847	55	75
103	63.6847	55	75
104	66.6847	55	75
105	63.6847	55	75
106	64.6847	55	75
107	64.6847	55	75
108	62.6847	55	75
109	63.6847	55	75
110	62.6847	55	75
111	64.6847	55	75
112	59.6847	55	75
113	56.6847	55	75
114	57.6847	55	75
115	59.6847	55	75
116	61.6847	55	75
117	61.6847	55	75
118	61.6847	55	75
119	63.6847	55	75
120	61.6847	55	75
121	61.6847	55	75
122	60.6847	55	75
123	60.6847	55	75
124	60.6847	55	75
125	59.6847	55	75
126	60.6847	55	75
127	60.6847	55	75
128	60.6847	55	75
129	59.6847	55	75
130	59.6847	55	75
131	57.6847	55	75
132	60.6847	55	75
133	66.6847	55	75
134	65.6847	55	75
135	64.6847	55	75
136	65.6847	55	75
137	68.6847	55	75
138	67.6847	55	75
139	67.6847	55	75
140	67.6847	55	75
141	70.6847	55	75
142	67.6847	55	75
143	67.6847	55	75
144	66.6847	55	75
145	66.6847	55	75
146	64.6847	55	75
147	71.6847	55	75
148	66.6847	55	75
149	66.6847	55	75
150	65.6847	55	75
151	66.6847	55	75
152	65.6847	55	75
153	64.6847	55	75
154	62.6847	55	75
155	61.6847	55	75
156	60.6847	55	75
157	59.6847	55	75
158	59.6847	55	75
159	61.6847	55	75
160	63.6847	55	75
161	62.6847	55	75
162	63.6847	55	75
163	63.6847	55	75
164	64.6847	55	75
165	62.6847	55	75
166	63.6847	55	75
167	62.6847	55	75
168	62.6847	55	75
169	60.6847	55	75
170	63.6847	55	75
171	62.6847	55	75
172	61.6847	55	75
173	61.6847	55	75
174	62.6847	55	75
175	60.6847	55	75
176	62.6847	55	75
177	65.6847	55	75
178	65.6847	55	75
179	65.6847	55	75
180	63.6847	55	75
181	67.6847	55	75
182	65.6847	55	75
183	69.6847	55	75
184	67.6847	55	75
185	70.6847	55	75
186	68.6847	55	75
187	65.6847	55	75
188	67.6847	55	75
189	65.6847	55	75
190	66.6847	55	75
191	65.6847	55	75
192	65.6847	55	75
193	65.6847	55	75
194	65.6847	55	75
195	64.6847	55	75
196	62.6847	55	75
197	64.6847	55	75
198	63.6847	55	75
199	63.6847	55	75
200	60.6847	55	75
201	59.6847	55	75
202	61.6847	55	75
203	62.6847	55	75
204	62.6847	55	75
205	63.6847	55	75
206	63.6847	55	75
207	62.6847	55	75
208	65.6847	55	75
209	62.6847	55	75
210	61.6847	55	75
211	63.6847	55	75
212	60.6847	55	75
213	61.6847	55	75
214	63.6847	55	75
215	62.6847	55	75
216	63.6847	55	75
217	61.6847	55	75
218	59.6847	55	75
219	61.6847	55	75
220	61.6847	55	75
221	70.6847	55	75
222	68.6847	55	75
223	67.6847	55	75
224	67.6847	55	75
225	71.6847	55	75
226	70.6847	55	75
227	72.6847	55	75
228	71.6847	55	75
229	71.6847	55	75
230	71.6847	55	75
231	68.6847	55	75
232	69.6847	55	75
233	69.6847	55	75
234	69.6847	55	75
235	67.6847	55	75
236	69.6847	55	75
237	68.6847	55	75
238	66.6847	55	75
239	67.6847	55	75
240	66.6847	55	75
241	68.6847	55	75
242	67.6847	55	75
243	68.6847	55	75
244	62.6847	55	75
245	61.6847	55	75
246	63.6847	55	75
247	64.6847	55	75
248	66.6847	55	75
249	65.6847	55	75
250	65.6847	55	75
251	65.6847	55	75
252	66.6847	55	75
253	63.6847	55	75
254	64.6847	55	75
255	62.6847	55	75
256	63.6847	55	75
257	30.6847	55	75
258	61.6847	55	75
259	64.6847	55	75
260	63.6847	55	75
261	61.6847	55	75
262	63.6847	55	75
263	63.6847	55	75
264	64.6847	55	75
265	67.6847	55	75
266	69.6847	55	75
267	67.6847	55	75
268	66.6847	55	75
269	69.6847	55	75
270	69.6847	55	75
271	69.6847	55	75
272	65.6847	55	75
273	71.6847	55	75
274	69.6847	55	75
275	68.6847	55	75
276	69.6847	55	75
277	68.6847	55	75
278	67.6847	55	75
279	68.6847	55	75
280	67.6847	55	75
281	68.6847	55	75
282	68.6847	55	75
283	68.6847	55	75
284	67.6847	55	75
285	67.6847	55	75
286	65.6847	55	75
287	67.6847	55	75
288	65.6847	55	75
289	62.6847	55	75
290	62.6847	55	75
291	66.6847	55	75
292	65.6847	55	75
293	65.6847	55	75
294	66.6847	55	75
295	65.6847	55	75
296	66.6847	55	75
297	63.6847	55	75
298	66.6847	55	75
299	63.6847	55	75
300	64.6847	55	75
301	65.6847	55	75
302	63.6847	55	75
303	68.6847	55	75
304	66.6847	55	75
305	63.6847	55	75
306	64.6847	55	75
307	64.6847	55	75
308	64.6847	55	75
309	66.6847	55	75
310	67.6847	55	75
311	67.6847	55	75
312	69.6847	55	75
313	71.6847	55	75
314	69.6847	55	75
315	71.6847	55	75
316	69.6847	55	75
317	72.6847	55	75
318	68.6847	55	75
319	67.6847	55	75
320	67.6847	55	75
321	68.6847	55	75
322	67.6847	55	75
323	68.6847	55	75
324	67.6847	55	75
325	70.6847	55	75
326	67.6847	55	75
327	69.6847	55	75
328	68.6847	55	75
329	68.6847	55	75
330	65.6847	55	75
331	65.6847	55	75
332	59.6847	55	75
333	62.6847	55	75
334	63.6847	55	75
335	63.6847	55	75
336	64.6847	55	75
337	62.6847	55	75
338	64.6847	55	75
339	61.6847	55	75
340	62.6847	55	75
341	63.6847	55	75
342	62.6847	55	75
343	62.6847	55	75
344	59.6847	55	75
345	60.6847	55	75
346	63.6847	55	75
347	63.6847	55	75
348	63.6847	55	75
349	63.6847	55	75
350	63.6847	55	75
351	63.6847	55	75
352	62.6847	55	75
353	67.8034	55	75
354	67.8034	55	75
355	64.8034	55	75
356	66.8034	55	75
357	69.8034	55	75
358	69.8034	55	75
359	68.8034	55	75
360	66.8034	55	75
361	69.8034	55	75
362	67.8034	55	75
363	67.8034	55	75
364	67.8034	55	75
365	67.8034	55	75
366	67.8034	55	75
367	65.8034	55	75
368	68.8034	55	75
369	69.8034	55	75
370	67.8034	55	75
371	65.8034	55	75
372	66.8034	55	75
373	64.8034	55	75
374	63.8034	55	75
375	68.8034	55	75
376	62.8034	55	75
377	61.8034	55	75
378	62.8034	55	75
379	65.8034	55	75
380	66.8034	55	75
381	65.8034	55	75
382	64.8034	55	75
383	65.8034	55	75
384	64.8034	55	75
385	65.8034	55	75
386	64.8034	55	75
387	63.8034	55	75
388	65.8034	55	75
389	64.8034	55	75
390	65.8034	55	75
391	63.8034	55	75
392	63.8034	55	75
393	61.8034	55	75
394	62.8034	55	75
395	58.8034	55	75
396	61.8034	55	75
397	66.8034	55	75
398	67.8034	55	75
399	66.8034	55	75
400	66.8034	55	75
401	66.8034	55	75
402	67.8034	55	75
403	66.8034	55	75
404	65.8034	55	75
405	68.8034	55	75
406	67.8034	55	75
407	65.8034	55	75
408	64.8034	55	75
409	65.8034	55	75
410	65.8034	55	75
411	65.8034	55	75
412	66.8034	55	75
413	66.8034	55	75
414	66.8034	55	75
415	67.8034	55	75
416	65.8034	55	75
417	65.8034	55	75
418	61.8034	55	75
419	66.8034	55	75
420	62.8034	55	75
421	60.8034	55	75
422	58.8034	55	75
423	59.8034	55	75
424	63.8034	55	75
425	62.8034	55	75
426	62.8034	55	75
427	62.8034	55	75
428	62.8034	55	75
429	60.8034	55	75
430	61.8034	55	75
431	60.8034	55	75
432	61.8034	55	75
433	60.8034	55	75
434	61.8034	55	75
435	61.8034	55	75
436	62.8034	55	75
437	59.8034	55	75
438	60.8034	55	75
439	61.8034	55	75
440	61.8034	55	75
441	63.8034	55	75
442	64.8034	55	75
443	63.8034	55	75
444	63.8034	55	75
445	63.8034	55	75
446	65.8034	55	75
447	65.8034	55	75
448	65.8034	55	75
449	65.8034	55	75
450	66.8034	55	75
451	62.8034	55	75
452	71.8034	55	75
453	75.8034	55	75
454	64.8034	55	75
455	62.8034	55	75
456	63.8034	55	75
457	65.8034	55	75
458	64.8034	55	75
459	64.8034	55	75
460	61.8034	55	75
461	62.8034	55	75
462	60.8034	55	75
463	63.8034	55	75
464	60.8034	55	75
465	60.8034	55	75
466	60.8034	55	75
467	62.8034	55	75
468	62.8034	55	75
469	61.8034	55	75
470	62.8034	55	75
471	62.8034	55	75
472	62.8034	55	75
473	60.8034	55	75
474	61.8034	55	75
475	61.8034	55	75
476	61.8034	55	75
477	60.8034	55	75
478	61.8034	55	75
479	60.8034	55	75
480	62.8034	55	75
481	60.8034	55	75
482	59.8034	55	75
483	61.8034	55	75
484	59.8034	55	75
485	66.8034	55	75
486	67.8034	55	75
487	65.8034	55	75
488	65.8034	55	75
489	69.8034	55	75
490	68.8034	55	75
491	68.8034	55	75
492	65.8034	55	75
493	69.8034	55	75
494	68.8034	55	75
495	67.8034	55	75
496	68.8034	55	75
497	66.8034	55	75
498	65.8034	55	75
499	65.8034	55	75
500	66.8034	55	75
501	65.8034	55	75
502	64.8034	55	75
503	63.8034	55	75
504	64.8034	55	75
505	64.8034	55	75
506	64.8034	55	75
507	65.8034	55	75
508	61.8034	55	75
509	59.8034	55	75
510	61.8034	55	75
511	62.8034	55	75
512	62.8034	55	75
513	62.8034	55	75
514	63.8034	55	75
515	63.8034	55	75
516	63.8034	55	75
517	61.8034	55	75
518	61.8034	55	75
519	62.8034	55	75
520	62.8034	55	75
521	62.8034	55	75
522	61.8034	55	75
523	62.8034	55	75
524	60.8034	55	75
525	61.8034	55	75
526	60.8034	55	75
527	61.8034	55	75
528	61.8034	55	75
529	65.8034	55	75
530	66.8034	55	75
531	65.8034	55	75
532	65.8034	55	75
533	67.8034	55	75
534	66.8034	55	75
535	69.8034	55	75
536	68.8034	55	75
537	70.8034	55	75
538	68.8034	55	75
539	65.8034	55	75
540	66.8034	55	75
541	66.8034	55	75
542	64.8034	55	75
543	65.8034	55	75
544	64.8034	55	75
545	64.8034	55	75
546	63.8034	55	75
547	65.8034	55	75
548	63.8034	55	75
549	63.8034	55	75
550	61.8034	55	75
551	66.8034	55	75
552	63.8034	55	75
553	60.8034	55	75
554	62.8034	55	75
555	62.8034	55	75
556	63.8034	55	75
557	64.8034	55	75
558	64.8034	55	75
559	63.8034	55	75
560	65.8034	55	75
561	61.8034	55	75
562	62.8034	55	75
563	62.8034	55	75
564	62.8034	55	75
565	61.8034	55	75
566	62.8034	55	75
567	63.8034	55	75
568	62.8034	55	75
569	62.8034	55	75
570	60.8034	55	75
571	61.8034	55	75
572	61.8034	55	75
573	68.8034	55	75
574	69.8034	55	75
575	64.8034	55	75
576	66.8034	55	75
577	69.8034	55	75
578	69.8034	55	75
579	70.8034	55	75
580	68.8034	55	75
581	70.8034	55	75
582	69.8034	55	75
583	68.8034	55	75
584	67.8034	55	75
585	68.8034	55	75
586	67.8034	55	75
587	66.8034	55	75
588	67.8034	55	75
589	66.8034	55	75
590	66.8034	55	75
591	65.8034	55	75
592	65.8034	55	75
593	65.8034	55	75
594	64.8034	55	75
595	65.8034	55	75
596	61.8034	55	75
597	59.8034	55	75
598	62.8034	55	75
599	61.8034	55	75
600	63.8034	55	75
601	62.8034	55	75
602	64.8034	55	75
603	63.8034	55	75
604	64.8034	55	75
605	60.8034	55	75
606	62.8034	55	75
607	58.8034	55	75
608	61.8034	55	75
609	60.8034	55	75
610	62.8034	55	75
611	62.8034	55	75
612	62.8034	55	75
613	61.8034	55	75
614	60.8034	55	75
615	61.8034	55	75
616	62.8034	55	75
617	69.8034	55	75
618	68.8034	55	75
619	67.8034	55	75
620	67.8034	55	75
621	68.8034	55	75
622	71.8034	55	75
623	71.8034	55	75
624	67.8034	55	75
625	69.8034	55	75
626	69.8034	55	75
627	66.8034	55	75
628	72.8034	55	75
629	66.8034	55	75
630	67.8034	55	75
631	66.8034	55	75
632	67.8034	55	75
633	68.8034	55	75
634	67.8034	55	75
635	67.8034	55	75
636	65.8034	55	75
637	65.8034	55	75
638	65.8034	55	75
639	67.8034	55	75
640	65.8034	55	75
641	65	55	75
642	63.8034	55	75
643	65.8034	55	75
644	65.8034	55	75
645	63.8034	55	75
646	64.8034	55	75
647	65.8034	55	75
648	65.8034	55	75
649	64.8034	55	75
650	65.8034	55	75
651	64.8034	55	75
652	63.8034	55	75
653	64.8034	55	75
654	65.8034	55	75
655	66.8034	55	75
656	65.8034	55	75
657	65.8034	55	75
658	64.8034	55	75
659	63.8034	55	75
660	63.8034	55	75
661	68.8034	55	75
662	67.8034	55	75
663	67.8034	55	75
664	70.8034	55	75
665	69.8034	55	75
666	70.8034	55	75
667	69.8034	55	75
668	65.8034	55	75
669	71.8034	55	75
670	68.8034	55	75
671	67.8034	55	75
672	68.8034	55	75
673	69.8034	55	75
674	68.8034	55	75
675	68.8034	55	75
676	67.8034	55	75
677	69.8034	55	75
678	68.8034	55	75
679	69.8034	55	75
680	65.8034	55	75
681	67.8034	55	75
682	64.8034	55	75
683	66.8034	55	75
684	61.8034	55	75
685	60.8034	55	75
686	62.8034	55	75
687	63.8034	55	75
688	64.8034	55	75
689	61.8034	55	75
690	63.8034	55	75
691	62.8034	55	75
692	62.8034	55	75
693	63.8034	55	75
694	62.8034	55	75
695	60.8034	55	75
696	61.8034	55	75
697	59.8034	55	75
698	58.8034	55	75
699	62.8034	55	75
700	61.8034	55	75
701	63.8034	55	75
702	63.8034	55	75
703	61.8034	55	75
704	61.8034	55	75
705	65	55	75
706	65.4256	55	75
707	63.4256	55	75
708	65.4256	55	75
709	69.4256	55	75
710	68.4256	55	75
711	67.4256	55	75
712	66.4256	55	75
713	68.4256	55	75
714	68.4256	55	75
715	66.4256	55	75
716	66.4256	55	75
717	66.4256	55	75
718	64.4256	55	75
719	65.4256	55	75
720	67.4256	55	75
721	67.4256	55	75
722	66.4256	55	75
723	63.4256	55	75
724	66.4256	55	75
725	64.4256	55	75
726	64.4256	55	75
727	70.4256	55	75
728	63.4256	55	75
729	63.4256	55	75
730	62.4256	55	75
731	67.4256	55	75
732	65.4256	55	75
733	66.4256	55	75
734	66.4256	55	75
735	67.4256	55	75
736	64.4256	55	75
737	66.4256	55	75
738	64.4256	55	75
739	66.4256	55	75
740	64.4256	55	75
741	66.4256	55	75
742	64.4256	55	75
743	65.4256	55	75
744	65.4256	55	75
745	64.4256	55	75
746	63.4256	55	75
747	63.4256	55	75
748	62.4256	55	75
749	69.4256	55	75
750	64.4256	55	75
751	65.4256	55	75
752	64.4256	55	75
753	65.4256	55	75
754	68.4256	55	75
755	65.4256	55	75
756	67.4256	55	75
757	66.4256	55	75
758	65.4256	55	75
759	64.4256	55	75
760	65.4256	55	75
761	66.4256	55	75
762	64.4256	55	75
763	64.4256	55	75
764	65.4256	55	75
765	65.4256	55	75
766	65.4256	55	75
767	65.4256	55	75
768	64.4256	55	75
769	64.4256	55	75
770	63.4256	55	75
771	68.4256	55	75
772	62.4256	55	75
773	64.4256	55	75
774	60.4256	55	75
775	63.4256	55	75
776	62.4256	55	75
777	64.4256	55	75
778	63.4256	55	75
779	66.4256	55	75
780	63.4256	55	75
781	64.4256	55	75
782	62.4256	55	75
783	63.4256	55	75
784	62.4256	55	75
785	63.4256	55	75
786	62.4256	55	75
787	64.4256	55	75
788	62.4256	55	75
789	64.4256	55	75
790	62.4256	55	75
791	63.4256	55	75
792	61.4256	55	75
793	67.4256	55	75
794	69.4256	55	75
795	62.4256	55	75
796	61.4256	55	75
797	63.4256	55	75
798	64.4256	55	75
799	65.4256	55	75
800	64.4256	55	75
801	63.4256	55	75
802	64.4256	55	75
803	62.4256	55	75
804	62.4256	55	75
805	63.4256	55	75
806	62.4256	55	75
807	61.4256	55	75
808	65	55	75
809	63.4256	55	75
810	62.4256	55	75
811	62.4256	55	75
812	61.4256	55	75
813	63.4256	55	75
814	61.4256	55	75
815	69.4256	55	75
816	61.4256	55	75
817	62.4256	55	75
818	60.4256	55	75
819	63.4256	55	75
820	61.4256	55	75
821	63.4256	55	75
822	62.4256	55	75
823	63.4256	55	75
824	62.4256	55	75
825	62.4256	55	75
826	60.4256	55	75
827	62.4256	55	75
828	60.4256	55	75
829	61.4256	55	75
830	61.4256	55	75
831	62.4256	55	75
832	60.4256	55	75
833	61.4256	55	75
834	61.4256	55	75
835	63.4256	55	75
836	60.4256	55	75
837	70.4256	55	75
838	65.4256	55	75
839	65.4256	55	75
840	64.4256	55	75
841	66.4256	55	75
842	68.4256	55	75
843	66.4256	55	75
844	67.4256	55	75
845	67.4256	55	75
846	67.4256	55	75
847	64.4256	55	75
848	64.4256	55	75
849	56.4256	55	75
850	64.4256	55	75
851	64.4256	55	75
852	64.4256	55	75
853	65.4256	55	75
854	64.4256	55	75
855	65.4256	55	75
856	65.4256	55	75
857	64.4256	55	75
858	62.4256	55	75
859	70.4256	55	75
860	62.4256	55	75
861	63.4256	55	75
862	61.4256	55	75
863	66.4256	55	75
864	64.4256	55	75
865	66.4256	55	75
866	64.4256	55	75
867	66.4256	55	75
868	65.4256	55	75
869	64.4256	55	75
870	63.4256	55	75
871	65.4256	55	75
872	63.4256	55	75
873	65.4256	55	75
874	63.4256	55	75
875	65.4256	55	75
876	63.4256	55	75
877	64.4256	55	75
878	62.4256	55	75
879	64.4256	55	75
880	62.4256	55	75
881	69.4256	55	75
882	64.4256	55	75
883	63.4256	55	75
884	64.4256	55	75
885	66.4256	55	75
886	66.4256	55	75
887	68.4256	55	75
888	66.4256	55	75
889	66.4256	55	75
890	66.4256	55	75
891	64.4256	55	75
892	65.4256	55	75
893	64.4256	55	75
894	63.4256	55	75
895	63.4256	55	75
896	63.4256	55	75
897	64.4256	55	75
898	63.4256	55	75
899	62.4256	55	75
900	63.4256	55	75
901	62.4256	55	75
902	62.4256	55	75
903	68.4256	55	75
904	63.4256	55	75
905	65.4256	55	75
906	61.4256	55	75
907	66.4256	55	75
908	66.4256	55	75
909	67.4256	55	75
910	65.4256	55	75
911	67.4256	55	75
912	65.4256	55	75
913	64.4256	55	75
914	63.4256	55	75
915	65.4256	55	75
916	62.4256	55	75
917	65.4256	55	75
918	63.4256	55	75
919	65.4256	55	75
920	62.4256	55	75
921	65.4256	55	75
922	61.4256	55	75
923	63.4256	55	75
924	62.4256	55	75
925	68.4256	55	75
926	64.4256	55	75
927	61.4256	55	75
928	63.4256	55	75
929	65.4256	55	75
930	67.4256	55	75
931	66.4256	55	75
932	66.4256	55	75
933	64.4256	55	75
934	66.4256	55	75
935	63.4256	55	75
936	64.4256	55	75
937	56.4256	55	75
938	63.4256	55	75
939	62.4256	55	75
940	64.4256	55	75
941	64.4256	55	75
942	63.4256	55	75
943	61.4256	55	75
944	70.4256	55	75
945	62.4256	55	75
946	63.4256	55	75
947	69.4256	55	75
948	62.4256	55	75
949	64.4256	55	75
950	62.4256	55	75
951	65.4256	55	75
952	64.4256	55	75
953	65.4256	55	75
954	63.4256	55	75
955	65.4256	55	75
956	63.4256	55	75
957	63.4256	55	75
958	63.4256	55	75
959	63.4256	55	75
960	62.4256	55	75
961	62.4256	55	75
962	64.4256	55	75
963	64.4256	55	75
964	62.4256	55	75
965	63.4256	55	75
966	61.4256	55	75
967	64.4256	55	75
968	64.4256	55	75
969	68.4256	55	75
970	70.4256	55	75
971	65.4256	55	75
972	63.4256	55	75
973	66.4256	55	75
974	66.4256	55	75
975	68.4256	55	75
976	64.4256	55	75
977	69.4256	55	75
978	66.4256	55	75
979	64.4256	55	75
980	66.4256	55	75
981	64.4256	55	75
982	64.4256	55	75
983	64.4256	55	75
984	65.4256	55	75
985	67.4256	55	75
986	66.4256	55	75
987	65.4256	55	75
988	64.4256	55	75
989	64.4256	55	75
990	63.4256	55	75
991	70.4256	55	75
992	66.4256	55	75
993	66.4256	55	75
994	64.4256	55	75
995	68.4256	55	75
996	66.4256	55	75
997	68.4256	55	75
998	66.4256	55	75
999	68.4256	55	75
1000	65.4256	55	75
1001	65.4256	55	75
1002	66.4256	55	75
1003	67.4256	55	75
1004	64.4256	55	75
1005	66.4256	55	75
1006	65.4256	55	75
1007	68.4256	55	75
1008	66.4256	55	75
1009	67.4256	55	75
1010	65.4256	55	75
1011	65.4256	55	75
1012	64.4256	55	75
1013	70.4256	55	75
1014	66.4256	55	75
1015	67.4256	55	75
1016	68.4256	55	75
1017	69.4256	55	75
1018	71.4256	55	75
1019	70.4256	55	75
1020	71.4256	55	75
1021	71.4256	55	75
1022	69.4256	55	75
1023	66.4256	55	75
1024	70.4256	55	75
1025	66.4256	55	75
1026	67.4256	55	75
1027	67.4256	55	75
1028	68.4256	55	75
1029	70.4256	55	75
1030	69.4256	55	75
1031	69.4256	55	75
1032	68.4256	55	75
1033	69.4256	55	75
1034	66.4256	55	75
1035	69.4256	55	75
1036	62.4256	55	75
1037	66.4256	55	75
1038	66.4256	55	75
1039	67.4256	55	75
1040	65.4256	55	75
1041	67.4256	55	75
1042	66.4256	55	75
1043	66.4256	55	75
1044	65.4256	55	75
1045	66.4256	55	75
1046	62.4256	55	75
1047	64.4256	55	75
1048	62.4256	55	75
1049	65.4256	55	75
1050	62.4256	55	75
1051	66.4256	55	75
1052	62.4256	55	75
1053	65.4256	55	75
1054	66.4256	55	75
1055	67.4256	55	75
1056	63.4256	55	75
1057	68.621	55	75
1058	67.621	55	75
1059	65.621	55	75
1060	66.621	55	75
1061	65.621	55	75
1062	65.621	55	75
1063	66.621	55	75
1064	65.621	55	75
1065	65.621	55	75
1066	65.621	55	75
1067	65.621	55	75
1068	64.621	55	75
1069	64.621	55	75
1070	66.621	55	75
1071	68.621	55	75
1072	67.621	55	75
1073	68.621	55	75
1074	67.621	55	75
1075	67.621	55	75
1076	66.621	55	75
1077	63.621	55	75
1078	63.621	55	75
1079	70.621	55	75
1080	66.621	55	75
1081	64.621	55	75
1082	66.621	55	75
1083	67.621	55	75
1084	67.621	55	75
1085	66.621	55	75
1086	66.621	55	75
1087	69.621	55	75
1088	66.621	55	75
1089	66.621	55	75
1090	65.621	55	75
1091	65.621	55	75
1092	66.621	55	75
1093	67.621	55	75
1094	67.621	55	75
1095	66.621	55	75
1096	67.621	55	75
1097	67.621	55	75
1098	65.621	55	75
1099	64.621	55	75
1100	62.621	55	75
1101	69.621	55	75
1102	67.621	55	75
1103	65.621	55	75
1104	66.621	55	75
1105	75.621	55	75
1106	68.621	55	75
1107	68.621	55	75
1108	67.621	55	75
1109	69.621	55	75
1110	68.621	55	75
1111	67.621	55	75
1112	69.621	55	75
1113	66.621	55	75
1114	68.621	55	75
1115	68.621	55	75
1116	65.621	55	75
1117	68.621	55	75
1118	68.621	55	75
1119	66.621	55	75
1120	67.621	55	75
1121	65.621	55	75
1122	64.621	55	75
1123	67.621	55	75
1124	65.621	55	75
1125	63.621	55	75
1126	63.621	55	75
1127	65.621	55	75
1128	66.621	55	75
1129	64.621	55	75
1130	67.621	55	75
1131	40.621	55	75
1132	64.621	55	75
1133	64.621	55	75
1134	63.621	55	75
1135	65.621	55	75
1136	66.621	55	75
1137	62.621	55	75
1138	64.621	55	75
1139	66.621	55	75
1140	65.621	55	75
1141	65.621	55	75
1142	64.621	55	75
1143	63.621	55	75
1144	61.621	55	75
1145	66.621	55	75
1146	67.621	55	75
1147	64.621	55	75
1148	65.621	55	75
1149	64.621	55	75
1150	65.621	55	75
1151	64.621	55	75
1152	66.621	55	75
1153	65.621	55	75
1154	64.621	55	75
1155	64.621	55	75
1156	65.621	55	75
1157	63.621	55	75
1158	67.621	55	75
1159	64.621	55	75
1160	63.621	55	75
1161	63.621	55	75
1162	67.621	55	75
1163	65.621	55	75
1164	64.621	55	75
1165	63.621	55	75
1166	61.621	55	75
1167	67.621	55	75
1168	65.621	55	75
1169	64.621	55	75
1170	64.621	55	75
1171	63.621	55	75
1172	63.621	55	75
1173	65.621	55	75
1174	66.621	55	75
1175	65.621	55	75
1176	63.621	55	75
1177	67.621	55	75
1178	63.621	55	75
1179	64.621	55	75
1180	63.621	55	75
1181	63.621	55	75
1182	64.621	55	75
1183	65.621	55	75
1184	66.621	55	75
1185	65.621	55	75
1186	63.621	55	75
1187	61.621	55	75
1188	60.621	55	75
1189	67.621	55	75
1190	63.621	55	75
1191	62.621	55	75
1192	61.621	55	75
1193	64.621	55	75
1194	63.621	55	75
1195	65.621	55	75
1196	64.621	55	75
1197	66.621	55	75
1198	64.621	55	75
1199	62.621	55	75
1200	70.621	55	75
1201	64.621	55	75
1202	64.621	55	75
1203	64.621	55	75
1204	64.621	55	75
1205	64.621	55	75
1206	67.621	55	75
1207	64.621	55	75
1208	64.621	55	75
1209	63.621	55	75
1210	61.621	55	75
1211	68.621	55	75
1212	63.621	55	75
1213	62.621	55	75
1214	62.621	55	75
1215	62.621	55	75
1216	62.621	55	75
1217	63.621	55	75
1218	64.621	55	75
1219	64.621	55	75
1220	64.621	55	75
1221	62.621	55	75
1222	63.621	55	75
1223	64.621	55	75
1224	66.621	55	75
1225	63.621	55	75
1226	62.621	55	75
1227	62.621	55	75
1228	63.621	55	75
1229	63.621	55	75
1230	62.621	55	75
1231	62.621	55	75
1232	62.621	55	75
1233	65.621	55	75
1234	63.621	55	75
1235	60.621	55	75
1236	64.621	55	75
1237	62.621	55	75
1238	62.621	55	75
1239	64.621	55	75
1240	64.621	55	75
1241	64.621	55	75
1242	65.621	55	75
1243	64.621	55	75
1244	63.621	55	75
1245	63.621	55	75
1246	65.621	55	75
1247	64.621	55	75
1248	62.621	55	75
1249	63.621	55	75
1250	65.621	55	75
1251	63.621	55	75
1252	62.621	55	75
1253	61.621	55	75
1254	61.621	55	75
1255	67.621	55	75
1256	64.621	55	75
1257	61.621	55	75
1258	62.621	55	75
1259	62.621	55	75
1260	63.621	55	75
1261	62.621	55	75
1262	64.621	55	75
1263	64.621	55	75
1264	65.621	55	75
1265	64.621	55	75
1266	62.621	55	75
1267	63.621	55	75
1268	64.621	55	75
1269	62.621	55	75
1270	64.621	55	75
1271	64.621	55	75
1272	65.621	55	75
1273	63.621	55	75
1274	64.621	55	75
1275	62.621	55	75
1276	60.621	55	75
1277	69.621	55	75
1278	65.621	55	75
1279	64.621	55	75
1280	64.621	55	75
1281	63.621	55	75
1282	64.621	55	75
1283	63.621	55	75
1284	66.621	55	75
1285	65.621	55	75
1286	66.621	55	75
1287	66.621	55	75
1288	63.621	55	75
1289	64.621	55	75
1290	68.621	55	75
1291	65.621	55	75
1292	63.621	55	75
1293	64.621	55	75
1294	65	55	75
1295	62.621	55	75
1296	65.621	55	75
1297	62.621	55	75
1298	63.621	55	75
1299	69.621	55	75
1300	66.621	55	75
1301	62.621	55	75
1302	63.621	55	75
1303	62.621	55	75
1304	64.621	55	75
1305	64.621	55	75
1306	64.621	55	75
1307	65.621	55	75
1308	64.621	55	75
1309	63.621	55	75
1310	63.621	55	75
1311	60.621	55	75
1312	64.621	55	75
1313	64.621	55	75
1314	63.621	55	75
1315	65.621	55	75
1316	65.621	55	75
1317	63.621	55	75
1318	62.621	55	75
1319	61.621	55	75
1320	61.621	55	75
1321	69.621	55	75
1322	67.621	55	75
1323	64.621	55	75
1324	66.621	55	75
1325	66.621	55	75
1326	66.621	55	75
1327	64.621	55	75
1328	66.621	55	75
1329	68.621	55	75
1330	64.621	55	75
1331	67.621	55	75
1332	65.621	55	75
1333	65.621	55	75
1334	68.621	55	75
1335	65.621	55	75
1336	64.621	55	75
1337	66.621	55	75
1338	66.621	55	75
1339	65.621	55	75
1340	63.621	55	75
1341	63.621	55	75
1342	62.621	55	75
1343	70.621	55	75
1344	66.621	55	75
1345	65.621	55	75
1346	64.621	55	75
1347	64.621	55	75
1348	64.621	55	75
1349	63.621	55	75
1350	64.621	55	75
1351	67.621	55	75
1352	67.621	55	75
1353	66.621	55	75
1354	65.621	55	75
1355	63.621	55	75
1356	67.621	55	75
1357	65.621	55	75
1358	67.621	55	75
1359	67.621	55	75
1360	65.621	55	75
1361	64.621	55	75
1362	67.621	55	75
1363	62.621	55	75
1364	62.621	55	75
1365	67.621	55	75
1366	62.621	55	75
1367	62.621	55	75
1368	62.621	55	75
1369	64.621	55	75
1370	65.621	55	75
1371	63.621	55	75
1372	64.621	55	75
1373	68.621	55	75
1374	64.621	55	75
1375	65.621	55	75
1376	64.621	55	75
1377	63.621	55	75
1378	64.621	55	75
1379	66.621	55	75
1380	64.621	55	75
1381	66.621	55	75
1382	66.621	55	75
1383	64.621	55	75
1384	66.621	55	75
1385	55.621	55	75
1386	61.621	55	75
1387	66.621	55	75
1388	64.621	55	75
1389	62.621	55	75
1390	62.621	55	75
1391	63.621	55	75
1392	64.621	55	75
1393	65.621	55	75
1394	64.621	55	75
1395	63.621	55	75
1396	62.621	55	75
1397	64.621	55	75
1398	63.621	55	75
1399	62.621	55	75
1400	64.621	55	75
1401	65.621	55	75
1402	64.621	55	75
1403	66.621	55	75
1404	64.621	55	75
1405	65.621	55	75
1406	61.621	55	75
1407	62.621	55	75
1408	61.621	55	75
1409	68.1623	55	75
1410	69.1623	55	75
1411	70.1623	55	75
1412	68.1623	55	75
1413	69.1623	55	75
1414	68.1623	55	75
1415	69.1623	55	75
1416	69.1623	55	75
1417	71.1623	55	75
1418	70.1623	55	75
1419	67.1623	55	75
1420	67.1623	55	75
1421	68.1623	55	75
1422	70.1623	55	75
1423	69.1623	55	75
1424	69.1623	55	75
1425	69.1623	55	75
1426	69.1623	55	75
1427	70.1623	55	75
1428	69.1623	55	75
1429	68.1623	55	75
1430	65.1623	55	75
1431	69.1623	55	75
1432	63.1623	55	75
1433	33.1623	55	75
1434	64.1623	55	75
1435	65.1623	55	75
1436	67.1623	55	75
1437	66.1623	55	75
1438	66.1623	55	75
1439	67.1623	55	75
1440	67.1623	55	75
1441	67.1623	55	75
1442	66.1623	55	75
1443	65.1623	55	75
1444	66.1623	55	75
1445	68.1623	55	75
1446	66.1623	55	75
1447	67.1623	55	75
1448	67.1623	55	75
1449	68.1623	55	75
1450	65.1623	55	75
1451	65.1623	55	75
1452	63.1623	55	75
1453	69.1623	55	75
1454	69.1623	55	75
1455	67.1623	55	75
1456	68.1623	55	75
1457	69.1623	55	75
1458	78.1623	55	75
1459	69.1623	55	75
1460	69.1623	55	75
1461	70.1623	55	75
1462	68.1623	55	75
1463	70.1623	55	75
1464	69.1623	55	75
1465	67.1623	55	75
1466	68.1623	55	75
1467	69.1623	55	75
1468	68.1623	55	75
1469	72.1623	55	75
1470	69.1623	55	75
1471	69.1623	55	75
1472	69.1623	55	75
1473	67.1623	55	75
1474	65.1623	55	75
1475	66.1623	55	75
1476	65.1623	55	75
1477	61.1623	55	75
1478	63.1623	55	75
1479	62.1623	55	75
1480	65.1623	55	75
1481	63.1623	55	75
1482	65.1623	55	75
1483	64.1623	55	75
1484	63.1623	55	75
1485	64.1623	55	75
1486	62.1623	55	75
1487	63.1623	55	75
1488	65.1623	55	75
1489	64.1623	55	75
1490	62.1623	55	75
1491	65.1623	55	75
1492	66.1623	55	75
1493	65.1623	55	75
1494	65.1623	55	75
1495	62.1623	55	75
1496	62.1623	55	75
1497	71.1623	55	75
1498	67.1623	55	75
1499	66.1623	55	75
1500	67.1623	55	75
1501	66.1623	55	75
1502	66.1623	55	75
1503	66.1623	55	75
1504	68.1623	55	75
1505	69.1623	55	75
1506	65.1623	55	75
1507	67.1623	55	75
1508	65.1623	55	75
1509	66.1623	55	75
1510	67.1623	55	75
1511	65.1623	55	75
1512	66.1623	55	75
1513	71.1623	55	75
1514	66.1623	55	75
1515	67.1623	55	75
1516	65.1623	55	75
1517	65.1623	55	75
1518	64.1623	55	75
1519	65.1623	55	75
1520	64.1623	55	75
1521	62.1623	55	75
1522	62.1623	55	75
1523	60.1623	55	75
1524	61.1623	55	75
1525	63.1623	55	75
1526	61.1623	55	75
1527	64.1623	55	75
1528	64.1623	55	75
1529	63.1623	55	75
1530	63.1623	55	75
1531	62.1623	55	75
1532	64.1623	55	75
1533	61.1623	55	75
1534	63.1623	55	75
1535	62.1623	55	75
1536	64.1623	55	75
1537	64.1623	55	75
1538	63.1623	55	75
1539	61.1623	55	75
1540	62.1623	55	75
1541	65.1623	55	75
1542	65.1623	55	75
1543	65	55	75
1544	64.1623	55	75
1545	64.1623	55	75
1546	65.1623	55	75
1547	68.1623	55	75
1548	65.1623	55	75
1549	66.1623	55	75
1550	66.1623	55	75
1551	65.1623	55	75
1552	65.1623	55	75
1553	65.1623	55	75
1554	67.1623	55	75
1555	62.1623	55	75
1556	65.1623	55	75
1557	66.1623	55	75
1558	67.1623	55	75
1559	64.1623	55	75
1560	64.1623	55	75
1561	65.1623	55	75
1562	64.1623	55	75
1563	64.1623	55	75
1564	61.1623	55	75
1565	59.1623	55	75
1566	60.1623	55	75
1567	59.1623	55	75
1568	61.1623	55	75
1569	62.1623	55	75
1570	61.1623	55	75
1571	62.1623	55	75
1572	62.1623	55	75
1573	60.1623	55	75
1574	60.1623	55	75
1575	62.1623	55	75
1576	62.1623	55	75
1577	61.1623	55	75
1578	61.1623	55	75
1579	62.1623	55	75
1580	63.1623	55	75
1581	61.1623	55	75
1582	62.1623	55	75
1583	61.1623	55	75
1584	62.1623	55	75
1585	66.1623	55	75
1586	66.1623	55	75
1587	66.1623	55	75
1588	74.1623	55	75
1589	67.1623	55	75
1590	66.1623	55	75
1591	67.1623	55	75
1592	65.1623	55	75
1593	66.1623	55	75
1594	68.1623	55	75
1595	66.1623	55	75
1596	65.1623	55	75
1597	66.1623	55	75
1598	67.1623	55	75
1599	64.1623	55	75
1600	65.1623	55	75
1601	65.1623	55	75
1602	66.1623	55	75
1603	66.1623	55	75
1604	66.1623	55	75
1605	65.1623	55	75
1606	62.1623	55	75
1607	64.1623	55	75
1608	64.1623	55	75
1609	61.1623	55	75
1610	62.1623	55	75
1611	61.1623	55	75
1612	62.1623	55	75
1613	63.1623	55	75
1614	64.1623	55	75
1615	63.1623	55	75
1616	65.1623	55	75
1617	62.1623	55	75
1618	62.1623	55	75
1619	62.1623	55	75
1620	64.1623	55	75
1621	63.1623	55	75
1622	63.1623	55	75
1623	64.1623	55	75
1624	64.1623	55	75
1625	63.1623	55	75
1626	63.1623	55	75
1627	63.1623	55	75
1628	62.1623	55	75
1629	67.1623	55	75
1630	67.1623	55	75
1631	65.1623	55	75
1632	65.1623	55	75
1633	65.1623	55	75
1634	66.1623	55	75
1635	66.1623	55	75
1636	66.1623	55	75
1637	68.1623	55	75
1638	66.1623	55	75
1639	66.1623	55	75
1640	65.1623	55	75
1641	65.1623	55	75
1642	67.1623	55	75
1643	65.1623	55	75
1644	65.1623	55	75
1645	66.1623	55	75
1646	65.1623	55	75
1647	66.1623	55	75
1648	64.1623	55	75
1649	66.1623	55	75
1650	64.1623	55	75
1651	66.1623	55	75
1652	62.1623	55	75
1653	59.1623	55	75
1654	60.1623	55	75
1655	59.1623	55	75
1656	62.1623	55	75
1657	60.1623	55	75
1658	62.1623	55	75
1659	62.1623	55	75
1660	61.1623	55	75
1661	62.1623	55	75
1662	61.1623	55	75
1663	60.1623	55	75
1664	62.1623	55	75
1665	61.1623	55	75
1666	60.1623	55	75
1667	62.1623	55	75
1668	62.1623	55	75
1669	61.1623	55	75
1670	60.1623	55	75
1671	61.1623	55	75
1672	61.1623	55	75
1673	68.1623	55	75
1674	66.1623	55	75
1675	68.1623	55	75
1676	66.1623	55	75
1677	66.1623	55	75
1678	67.1623	55	75
1679	66.1623	55	75
1680	67.1623	55	75
1681	70.1623	55	75
1682	66.1623	55	75
1683	67.1623	55	75
1684	66.1623	55	75
1685	66.1623	55	75
1686	68.1623	55	75
1687	68.1623	55	75
1688	66.1623	55	75
1689	69.1623	55	75
1690	67.1623	55	75
1691	70.1623	55	75
1692	64.1623	55	75
1693	66.1623	55	75
1694	62.1623	55	75
1695	66.1623	55	75
1696	64.1623	55	75
1697	62.1623	55	75
1698	63.1623	55	75
1699	60.1623	55	75
1700	64.1623	55	75
1701	62.1623	55	75
1702	63.1623	55	75
1703	65.1623	55	75
1704	64.1623	55	75
1705	67.1623	55	75
1706	62.1623	55	75
1707	62.1623	55	75
1708	65.1623	55	75
1709	64.1623	55	75
1710	64.1623	55	75
1711	65.1623	55	75
1712	64.1623	55	75
1713	65.1623	55	75
1714	65.1623	55	75
1715	63.1623	55	75
1716	63.1623	55	75
1717	67.1623	55	75
1718	66.1623	55	75
1719	65.1623	55	75
1720	66.1623	55	75
1721	67.1623	55	75
1722	69.1623	55	75
1723	67.1623	55	75
1724	67.1623	55	75
1725	71.1623	55	75
1726	68.1623	55	75
1727	68.1623	55	75
1728	68.1623	55	75
1729	66.1623	55	75
1730	67.1623	55	75
1731	69.1623	55	75
1732	67.1623	55	75
1733	69.1623	55	75
1734	70.1623	55	75
1735	69.1623	55	75
1736	66.1623	55	75
1737	65.1623	55	75
1738	62.1623	55	75
1739	64.1623	55	75
1740	61.1623	55	75
1741	61.1623	55	75
1742	61.1623	55	75
1743	63.1623	55	75
1744	64.1623	55	75
1745	63.1623	55	75
1746	62.1623	55	75
1747	61.1623	55	75
1748	62.1623	55	75
1749	64.1623	55	75
1750	62.1623	55	75
1751	63.1623	55	75
1752	63.1623	55	75
1753	63.1623	55	75
1754	63.1623	55	75
1755	64.1623	55	75
1756	65.1623	55	75
1757	65.1623	55	75
1758	64.1623	55	75
1759	60.1623	55	75
1760	60.1623	55	75
1761	68.9148	55	75
1762	65.9148	55	75
1763	64.9148	55	75
1764	65.9148	55	75
1765	66.9148	55	75
1766	66.9148	55	75
1767	67.9148	55	75
1768	66.9148	55	75
1769	66.9148	55	75
1770	65.9148	55	75
1771	63.9148	55	75
1772	65.9148	55	75
1773	65.9148	55	75
1774	67.9148	55	75
1775	66.9148	55	75
1776	66.9148	55	75
1777	68.9148	55	75
1778	66.9148	55	75
1779	68.9148	55	75
1780	69.9148	55	75
1781	66.9148	55	75
1782	64.9148	55	75
1783	69.9148	55	75
1784	63.9148	55	75
1785	63.9148	55	75
1786	63.9148	55	75
1787	65.9148	55	75
1788	65.9148	55	75
1789	64.9148	55	75
1790	64.9148	55	75
1791	66.9148	55	75
1792	63.9148	55	75
1793	64.9148	55	75
1794	61.9148	55	75
1795	63.9148	55	75
1796	64.9148	55	75
1797	64.9148	55	75
1798	64.9148	55	75
1799	66.9148	55	75
1800	64.9148	55	75
1801	65.9148	55	75
1802	65.9148	55	75
1803	64.9148	55	75
1804	61.9148	55	75
1805	70.9148	55	75
1806	65.9148	55	75
1807	64.9148	55	75
1808	64.9148	55	75
1809	67.9148	55	75
1810	67.9148	55	75
1811	65.9148	55	75
1812	65.9148	55	75
1813	66.9148	55	75
1814	68.9148	55	75
1815	64.9148	55	75
1816	63.9148	55	75
1817	64.9148	55	75
1818	65.9148	55	75
1819	64.9148	55	75
1820	64.9148	55	75
1821	65.9148	55	75
1822	66.9148	55	75
1823	66.9148	55	75
1824	66.9148	55	75
1825	63.9148	55	75
1826	62.9148	55	75
1827	66.9148	55	75
1828	64.9148	55	75
1829	62.9148	55	75
1830	62.9148	55	75
1831	63.9148	55	75
1832	63.9148	55	75
1833	64.9148	55	75
1834	63.9148	55	75
1835	65.9148	55	75
1836	62.9148	55	75
1837	62.9148	55	75
1838	62.9148	55	75
1839	64.9148	55	75
1840	64.9148	55	75
1841	63.9148	55	75
1842	62.9148	55	75
1843	65.9148	55	75
1844	64.9148	55	75
1845	63.9148	55	75
1846	63.9148	55	75
1847	61.9148	55	75
1848	60.9148	55	75
1849	67.9148	55	75
1850	63.9148	55	75
1851	62.9148	55	75
1852	62.9148	55	75
1853	62.9148	55	75
1854	62.9148	55	75
1855	63.9148	55	75
1856	63.9148	55	75
1857	64.9148	55	75
1858	61.9148	55	75
1859	62.9148	55	75
1860	62.9148	55	75
1861	63.9148	55	75
1862	64.9148	55	75
1863	63.9148	55	75
1864	62.9148	55	75
1865	61.9148	55	75
1866	63.9148	55	75
1867	61.9148	55	75
1868	63.9148	55	75
1869	62.9148	55	75
1870	61.9148	55	75
1871	67.9148	55	75
1872	65.9148	55	75
1873	64.9148	55	75
1874	62.9148	55	75
1875	62.9148	55	75
1876	63.9148	55	75
1877	63.9148	55	75
1878	60.9148	55	75
1879	64.9148	55	75
1880	63.9148	55	75
1881	63.9148	55	75
1882	63.9148	55	75
1883	62.9148	55	75
1884	63.9148	55	75
1885	62.9148	55	75
1886	63.9148	55	75
1887	63.9148	55	75
1888	64.9148	55	75
1889	63.9148	55	75
1890	62.9148	55	75
1891	62.9148	55	75
1892	61.9148	55	75
1893	66.9148	55	75
1894	64.9148	55	75
1895	63.9148	55	75
1896	62.9148	55	75
1897	63.9148	55	75
1898	63.9148	55	75
1899	64.9148	55	75
1900	64.9148	55	75
1901	67.9148	55	75
1902	65.9148	55	75
1903	65.9148	55	75
1904	61.9148	55	75
1905	63.9148	55	75
1906	65.9148	55	75
1907	63.9148	55	75
1908	63.9148	55	75
1909	62.9148	55	75
1910	64.9148	55	75
1911	63.9148	55	75
1912	63.9148	55	75
1913	63.9148	55	75
1914	60.9148	55	75
1915	66.9148	55	75
1916	61.9148	55	75
1917	62.9148	55	75
1918	62.9148	55	75
1919	62.9148	55	75
1920	61.9148	55	75
1921	63.9148	55	75
1922	62.9148	55	75
1923	64.9148	55	75
1924	64.9148	55	75
1925	65.9148	55	75
1926	62.9148	55	75
1927	63.9148	55	75
1928	64.9148	55	75
1929	61.9148	55	75
1930	63.9148	55	75
1931	75.9148	55	75
1932	63.9148	55	75
1933	62.9148	55	75
1934	62.9148	55	75
1935	62.9148	55	75
1936	61.9148	55	75
1937	65.9148	55	75
1938	64.9148	55	75
1939	60.9148	55	75
1940	63.9148	55	75
1941	63.9148	55	75
1942	63.9148	55	75
1943	65.9148	55	75
1944	62.9148	55	75
1945	65.9148	55	75
1946	65.9148	55	75
1947	69.9148	55	75
1948	61.9148	55	75
1949	64.9148	55	75
1950	65.9148	55	75
1951	63.9148	55	75
1952	62.9148	55	75
1953	63.9148	55	75
1954	62.9148	55	75
1955	63.9148	55	75
1956	63.9148	55	75
1957	62.9148	55	75
1958	61.9148	55	75
1959	65.9148	55	75
1960	63.9148	55	75
1961	62.9148	55	75
1962	62.9148	55	75
1963	62.9148	55	75
1964	61.9148	55	75
1965	63.9148	55	75
1966	64.9148	55	75
1967	64.9148	55	75
1968	64.9148	55	75
1969	62.9148	55	75
1970	63.9148	55	75
1971	62.9148	55	75
1972	64.9148	55	75
1973	63.9148	55	75
1974	62.9148	55	75
1975	64.9148	55	75
1976	65.9148	55	75
1977	62.9148	55	75
1978	63.9148	55	75
1979	61.9148	55	75
1980	62.9148	55	75
1981	67.9148	55	75
1982	64.9148	55	75
1983	63.9148	55	75
1984	61.9148	55	75
1985	63.9148	55	75
1986	63.9148	55	75
1987	65.9148	55	75
1988	64.9148	55	75
1989	65.9148	55	75
1990	64.9148	55	75
1991	124.915	55	75
1992	63.9148	55	75
1993	63.9148	55	75
1994	64.9148	55	75
1995	64.9148	55	75
1996	63.9148	55	75
1997	63.9148	55	75
1998	63.9148	55	75
1999	63.9148	55	75
[truncated: 41,297 more rows]

## Sheet: Figure 2
﻿log concentration (uM, log10)	7, 8 dihydroxyperphenazin	Cmp1	Cmp2	Cmp3	Cmp4	Cmp5	Cmp6	Cmp7	Cmp8	Cmp9
﻿-3.69897000433602	236	143258	142247	99969	84359	162584	76000	18248	34646	38146
-4	2495	211767	220830	169803	138013	212274	134618	44819	43450	40549
-4.30103	38813	267002	286696	224980	211210	273769	177635	79013	74575	61637
-4.60206	95952	304273	337617	271064	272675	319306	223480	125011	119176	101687
-4.90309	157329	337685	376731	307376	325443	354142	273986	172452	163406	157055
-5.20412	222433	360139	402950	333170	358356	376582	317647	237302	220768	207099
-5.50515	272794	370578	426116	352824	382335	390347	370239	294463	277756	257557
-5.80618	309815	381374	437132	366221	396353	399223	370185	328228	323313	299770
-6.10721	345580	388548	436757	375361	399591	403828	383842	353563	354301	330737
-6.40824	361516	390092	450461	377413	405458	406047	390683	367883	376126	350486
-6.70927	364939	388721	447957	378332	403503	403098	397200	376913	389155	385155
-8	373229	391576	448678	381750	401633	404860	397218	389332	396447	368397

## Sheet: Table 1
Alpha screen raw values for 3 UHM domains
SPF45 UHM
﻿log concentration (uM, log10)	7, 8 dihydroxyperphenazin	Cmp1	Cmp2	Cmp3	Cmp4	Cmp5	Cmp6	Cmp7	Cmp8	Cmp9
﻿-3.69897000433602	236	143258	142247	99969	84359	162584	76000	18248	34646	38146
-4	2495	211767	220830	169803	138013	212274	134618	44819	43450	40549
-4.30103	38813	267002	286696	224980	211210	273769	177635	79013	74575	61637
-4.60206	95952	304273	337617	271064	272675	319306	223480	125011	119176	101687
-4.90309	157329	337685	376731	307376	325443	354142	273986	172452	163406	157055
-5.20412	222433	360139	402950	333170	358356	376582	317647	237302	220768	207099
-5.50515	272794	370578	426116	352824	382335	390347	370239	294463	277756	257557
-5.80618	309815	381374	437132	366221	396353	399223	370185	328228	323313	299770
-6.10721	345580	388548	436757	375361	399591	403828	383842	353563	354301	330737
-6.40824	361516	390092	450461	377413	405458	406047	390683	367883	376126	350486
-6.70927	364939	388721	447957	378332	403503	403098	397200	376913	389155	385155
-8	373229	391576	448678	381750	401633	404860	397218	389332	396447	368397
PUF60 UHM
﻿log concentration (uM, log10)	7, 8 dihydroxyperphenazin	Cmp1	Cmp2	Cmp3	Cmp4	Cmp5	Cmp6	Cmp7	Cmp8	Cmp9
﻿-3.69897000433602	﻿17429	﻿116470	﻿105375	﻿66220	﻿60265	﻿131188	﻿60221	﻿13340	﻿29027	﻿32241
-4	34901	180975	173559	128866	102260	170695	116125	37047	36090	36116
-4.30103	69164	234507	239957	193533	174622	227961	152545	66900	63226	57881
-4.60206	114209	272330	299656	249284	239894	273160	197166	109454	102325	96255
-4.90309	166391	304699	346691	290977	290886	306429	241002	160978	142922	140862
-5.20412	221821	324031	368544	321292	318238	328686	280078	208707	191058	194611
-5.50515	262936	334459	390516	342758	338667	341006	304996	263610	241304	252164
-5.80618	305506	343644	400258	358777	346849	347968	326761	292522	280439	293094
-6.10721	337928	348013	397965	369591	353766	350003	339743	311900	311290	321927
-6.40824	352154	349767	408494	372932	356957	354387	344557	326486	330442	340337
-6.70927	360308	345430	405274	373386	355637	349837	342822	334454	346627	372164
-8	369278	348237	407335	373492	353364	352015	348552	345164	354033	355424
U2AF65 UHM
﻿log concentration (uM, log10)	7, 8 dihydroxyperphenazin	Cmp1	Cmp2	Cmp3	Cmp4	Cmp5	Cmp6	Cmp7	Cmp8	Cmp9
﻿-3.69897000433602	﻿226	﻿137801	﻿157666	﻿93435	﻿77595	﻿141881	﻿71608	﻿17622	﻿30939	﻿38815
-4	342	205734	222900	162192	118974	183398	126483	43857	39404	40546
-4.30103	6232	255710	278206	218058	192575	241761	166018	76373	69144	59265
-4.60206	80454	289866	327306	261549	255091	283396	207088	121204	107348	98828
-4.90309	147335	322523	367009	295618	303585	319739	254693	172831	148488	153277
-5.20412	209258	340803	387324	322400	332011	340907	288672	221071	198644	202689
-5.50515	260925	352534	408084	339753	354230	352980	316317	276662	250648	249317
-5.80618	303455	359785	417477	353391	363092	360825	337727	306136	292288	288654
-6.10721	334519	365698	418021	363653	371163	366070	352431	328878	323623	318562
-6.40824	352592	366111	431149	368398	374580	369863	357483	346175	346200	339324
-6.70927	356248	365188	430341	366641	370818	366864	343746	353232	361540	371802
-8	365093	367130	428911	369488	368701	364979	365001	365652	369636	352961

## Sheet: Figure 6d
Gradient fraction	37S exon complex	B-like (+5'ss oligo)	A-like (+AA)	Inhibitor	Inhibitor (+5'ss oligo)
1	4.43	4.67	0.3	0.92	1.11
2	2.82	3.9	0.32	0.51	0.93
3	2.44	2.51	0.25	0.55	0.64
4	1.35	1.2	0.27	0.3	0.39
5	1.15	1.15	0.29	0.24	0.44
6	0.69	0.78	0.41	0.33	0.95
7	0.38	0.62	0.33	0.39	1.49
8	0.31	0.59	0.54	0.55	2.14
9	0.23	0.43	0.55	0.9	2.02
10	0.53	0.63	0.8	1.44	2.23
11	0.23	0.68	0.91	1.94	1.99
12	0.31	0.63	3.43	2.5	2.27
13	0.84	0.74	13.68	4.72	3.85
14	1.83	1.5	22.21	7.71	6.23
15	7.71	2.37	19.65	14.8	10.87
16	14.27	2.94	13.75	15.51	11.87
17	15.42	3.29	7.41	13.4	11.13
18	12.82	3.63	4.56	9.75	9.17
19	9.01	3.73	2.76	6.14	6.54
20	5.57	3.68	1.61	4.81	4.6
21	4.5	5.89	1.11	3.26	4.11
22	3.74	7.54	0.97	2.16	2.92
23	2.29	10.49	0.74	1.95	2.52
24	2.21	9.91	0.72	1.3	2.18
25	1.6	8.25	0.52	1.12	1.79
26	0.92	6.51	0.47	0.93	1.64
27	0.99	6.07	0.4	1.77	1.47
28	1.37	5.68	1.03	0.14	2.5

## Sheet: Supp. Fig 2c
7,8 dimethoxyperphenazine
Residue No. -->	377	376	333	315	330	372	310	313	323	382
Concentration (uM)
10	0.0239283	0.0173223	0.0102987	0.0159452	0.0060879	0.0139284	0.00707107	0.0185624	0.0025	0.0104433
20	0.0395798	0.0316159	0.0224513	0.0235173	0.0146309	0.0228254	0.0129059	0.0265189	0.00873212	0.017221
30	0.0528512	0.041086	0.0378451	0.0314006	0.0221599	0.0301424	0.0180347	0.0340588	0.0138293	0.0223886
40	0.0639766	0.0554803	0.0452217	0.0386005	0.0316	0.0388273	0.0215696	0.0430261	0.0182003	0.025045
50	0.0818917	0.0668323	0.0567764	0.0456953	0.0401754	0.0451504	0.0265377	0.0482189	0.021132	0.0309233
70	0.0966644	0.0802905	0.0678016	0.0569303	0.0509859	0.0559514	0.0326497	0.0610021	0.0274146	0.034471
90	0.110268	0.0976128	0.081939	0.0652155	0.0610865	0.065192	0.0396011	0.0704557	0.0322684	0.0387694
100	0.100422	0.083451	0.0695431	0.0567208	0.0529079	0.0571845	0.0328415	0.0622013	0.0286356	0.0395601
110	0.12323	0.110621	0.0935641	0.0727775	0.0726705	0.0735731	0.0420119	0.0750937	0.0371223	0.0490408
130	0.135537	0.116945	0.108485	0.0812254	0.0814068	0.0814344	0.0470007	0.0821679	0.0404475	0.0523378
7, 8 dihydroxyperphenazine
Residue No. -->	376	333	315	330	372	313	310	323	382	365
Concentration (uM)
10	0.0190882	0.0114909	0.016863	0.00812158	0.0125873	0.0121672	0.00781025	0.00876584	0.0104	0.0111606
20	0.0351574	0.0241661	0.0302185	0.0168119	0.0250799	0.022366	0.017423	0.0132076	0.0166481	0.0191927
30	0.0492443	0.0374144	0.0384188	0.0281325	0.0326956	0.0298804	0.0229382	0.0189251	0.0209848	0.0266451
40	0.0610554	0.0495685	0.0483669	0.0362353	0.0410775	0.035	0.0301788	0.0259083	0.0269258	0.0292957
50	0.0689446	0.0550549	0.0521847	0.0421692	0.044858	0.0372022	0.0338904	0.0296816	0.0286049	0.0317673
70	0.07872	0.0649726	0.0616655	0.0499856	0.056112	0.0427804	0.0383568	0.0338237	0.0364005	0.0373208
100	0.102432	0.0804353	0.0737295	0.0648919	0.0638924	0.049082	0.0473565	0.0422156	0.0426305	0.0412311
110	0.109236	0.0896803	0.0806102	0.0695014	0.068942	0.0551873	0.0504801	0.0459635	0.0461862	0.0444293
130	0.12048	0.104951	0.0908458	0.0809528	0.0781731	0.0588982	0.0571836	0.0533625	0.0503841	0.0498454

## Sheet: Supp. Fig 2d
Residue Number	CSP (SPF45+7,8 dihydroxyperphenazine)	CSP (SPF45+ 7,8 dimethoxyperphenazine)
301	0.0140089	0.0252203
302	0.0549181	0.0579741
304	0.0191377	0.0245204
305	0.00559017	0.001
306	0.0159138	0.0153806
307	0.0116431	0.0107355
308	0.00565685	0.00570636
309	0.0190804	0.00522015
310	0.065873	0.0470007
311	0.0326956	0.0228158
312	0.034442	0.0314841
313	0.0654313	0.0821679
314	0.02175	0.0120649
315	0.1036	0.0812254
316	0.0120416	0.0114018
317	0.00648556	0.0102011
318	0.007	0.00820061
320	0.012612	0.0164336
321	0.0177077	0.0252982
322	0.00694622	0.00458939
323	0.0637892	0.0404475
324	0.033738	0.0284
325	0.0242706	0.0293694
327	0.00955249	0.0151017
328	0.0465967	0.0463816
330	0.0924016	0.0814068
331	0.0154029	0.0136015
332	0.0501105	0.0502152
333	0.121795	0.108485
334	0.0382565	0.0384708
335	0.0159765	0.0168838
336	0.00412311	0.00694622
337	0.0315317	0.0318473
338	0.0351079	0.0422618
339	0.004272	0.00485412
340	0.0420119	0.0462013
341	0.0186815	0.02067
342	0.00447214	0.00403113
343	0.00832166	0.00608276
344	0.00500625	0.00505594
346	0.00570636	0.0118849
347	0.0139665	0.0157341
349	0.00201556	0.00103078
350	0.01	0.00922293
351	0.0140912	0.0163421
352	0.0181108	0.016002
353	0.0123111	0.00927699
354	0.00863496	0.00515388
355	0.0268328	0.0226108
356	0.0328024	0.0249111
357	0.00320156	0.00125
358	0.0114018	0.00970824
359	0.00806226	0.006
360	0.0108167	0.0100778
361	0.0178623	0.0155564
362	0.0215928	0.0188215
363	0.0093039	0.00604669
364	0.0106301	0.0111018
365	0.0557859	0.049488
366	0.0100778	0.00707107
367	0.025224	0.0212029
368	0.0564718	0.0459027
369	0.0199812	0.0155322
370	0.0294714	0.0254473
372	0.0824151	0.0814344
373	0.0492348	0.031202
374	0.0340478	0.0334
375	0.0198305	0.0202299
376	0.14418	0.116945
377	0.181802	0.135537
379	0.0270185	0.060698
381	0.0140357	0.01068
382	0.0620987	0.0523378
383	0.0436069	0.0330038
384	0.0214257	0.0200141
385	0.0085	0.00682367
386	0.00921954	0.00660019
387	0.0194165	0.0208462
388	0.017221	0.0197041
389	0.00381608	0.004
390	0.00735272	0.00707107
391	0.00728011	0.00761577
392	0.00618466	0.00682367
393	0.0178885	0.0221359
394	0.0120026	0.0107703
395	0.016225	0.0226177
398	0.0240013	0.0136771
399	0.0174141	0.0196023
400	0.00292617	0.0025
